# Supplementary material for: Lissajous curves as aerial search patterns
Source: Sci Rep. 2024 May 15;14:11144. doi: 10.1038/s41598-024-60803-2 (PMC11096320; doi:10.1038/s41598-024-60803-2)
Supplement: Supplementary file 1 — Supplementary Information. [file 41598_2024_60803_MOESM1_ESM.xlsx]

## Sheet: LPAS_Data
AAC	Time_to_thresh	FoV	Thresh	Freq_Ratio	Time_const	Distribution
958.255	18821.6	0.0474237	0.726825	0.0854756	36.1603	2
2344.66	26007	0.0127757	0.633155	0.675693	23.5343	2
1017.6	21405.1	0.0294053	0.684955	0.349178	38.8033	3
898.413	21544.7	0.0102519	0.550276	0.233161	18.8324	3
1727.33	24491.9	0.0182126	0.783665	0.582732	32.2569	1
548.9	20645.6	0.0307065	0.825278	0.26943	14.0206	1
366.984	21432.9	0.0325838	0.923645	0.382229	5.95688	3
655.719	21075.6	0.0311477	0.622461	0.320324	22.5884	3
469.483	27289.9	0.0440721	0.513218	0.91424	26.7353	1
473.613	20210.7	0.0377923	0.82295	0.362085	10.3319	2
321.611	7551.75	0.040384	0.924355	0.858094	1.69877	1
609.735	24350.8	0.0133852	0.698907	0.54064	8.28333	3
1052.59	23150.6	0.0118061	0.965316	0.52229	3.60937	2
4755.11	20527.1	0.0069635	0.631954	0.0343675	24.9457	2
914.687	22712.6	0.0198338	0.64113	0.431958	20.9671	1
4298.44	27163.4	0.00806563	0.839583	0.724883	20.0271	2
483.171	23548.2	0.0296733	0.740512	0.565958	13.0986	1
604.475	26272	0.0392341	0.905757	0.825781	19.8901	3
713.74	20912.4	0.0112013	0.967744	0.154761	4.67577	3
781.584	25626.8	0.0330048	0.521799	0.752482	37.0329	1
287.428	14103.1	0.0243815	0.597352	0.694093	2.29592	3
605.464	19465	0.0456388	0.627737	0.179885	29.5438	2
454.275	20093.2	0.0300024	0.707795	0.311367	9.33393	2
585.319	28095.4	0.0231015	0.743806	0.885332	13.3775	3
1297.74	25518.8	0.0384211	0.840183	0.764214	35.0036	2
848.179	20380.9	0.0495577	0.679154	0.506087	9.76779	1
4575.72	22474.8	0.00652687	0.604878	0.300456	33.4938	1
869.369	27242	0.0304952	0.682284	0.860607	35.7834	3
2894.21	21042.6	0.0141352	0.965897	0.200935	11.7166	1
2526.66	22692.7	0.0202953	0.802412	0.436995	34.2977	2
3019.53	27094.3	0.0328447	0.691805	0.988346	11.9345	3
1499.57	27919.5	0.0291852	0.969164	0.904228	36.2463	1
391.318	8141.57	0.03108	0.987578	0.578179	2.11299	1
563.564	25475.8	0.0405436	0.981987	0.770347	15.9762	1
293.249	12609.2	0.0303371	0.628978	0.763421	4.10004	1
801.728	23318.5	0.0325931	0.68679	0.559401	19.0677	2
291.016	17341.5	0.0369218	0.762137	0.700054	3.21369	3
6377.27	24085.2	0.00821774	0.642414	0.485573	39.3316	2
1000.05	23684.8	0.0125303	0.646087	0.476833	16.2052	3
2948.59	27196.3	0.00986996	0.781764	0.740135	29.7969	1
2430.76	27500.5	0.00824363	0.589352	0.746225	21.5203	1
3581.44	21214.4	0.0119937	0.908565	0.202576	23.3099	2
580.101	19060.5	0.0454964	0.622756	0.080513	28.807	2
436.189	24701.7	0.0410391	0.618753	0.705662	21.8367	3
1160.76	23119.3	0.015775	0.636794	0.44705	22.0067	1
769.47	20449.5	0.0492	0.912518	0.348234	30.5768	1
3549.42	25097.6	0.0064292	0.901642	0.547216	31.4288	3
1480.62	30536.3	0.00514965	0.874217	0.929129	3.81205	1
1585.66	22484.1	0.015941	0.941499	0.386835	12.4022	2
697.416	16042.1	0.0224356	0.961461	0.7612	4.58382	2
1713.38	20589.8	0.014382	0.93942	0.0541384	11.8066	2
316.77	11833.8	0.029883	0.678362	0.871488	2.84625	1
704.803	26476.3	0.0146156	0.743392	0.718434	13.4163	3
710.432	23516.8	0.0406432	0.658697	0.61193	38.0942	3
705.894	19277.2	0.0321154	0.58989	0.0630276	10.8173	2
1032.77	27392.3	0.0191542	0.54206	0.813504	17.9321	2
407.64	26369.9	0.0361506	0.625314	0.81417	16.4845	3
703.764	21336.7	0.0183401	0.818321	0.3448	3.44994	3
1813.15	22074.9	0.00977075	0.690001	0.293354	20.2131	1
4867.36	23328.1	0.00320793	0.917792	0.352702	3.91273	2
792.087	20648.9	0.0260238	0.945718	0.635745	8.03124	2
1817.92	23240.8	0.0101263	0.907437	0.417989	7.6783	2
602.114	19685.2	0.0318179	0.849106	0.125316	15.246	3
3343.37	19380.9	0.0401968	0.929297	0.0123378	37.9451	1
550.816	22063.1	0.0153834	0.771293	0.368843	4.44869	1
4517.25	28163.2	0.00824305	0.885654	0.793343	33.1299	1
495.274	23781.9	0.0360872	0.791509	0.607473	16.9732	3
7753.45	29978.2	0.00944073	0.975368	0.928058	37.3954	2
436.708	13470.1	0.0420946	0.88676	0.927538	4.33554	1
1905.02	25361.4	0.00863423	0.888327	0.589293	13.6558	1
1850.64	20276.7	0.0138365	0.643839	0.0225892	7.6087	1
606.339	12034.6	0.0470986	0.720485	0.522696	7.61038	2
1497.3	22646.6	0.0239167	0.953087	0.455931	29.4399	1
600.372	20361.7	0.0318072	0.66374	0.328276	9.80671	2
5169.31	21904.2	0.00219783	0.722309	0.0923803	22.3639	3
604.155	22298.9	0.0454782	0.739763	0.523456	20.6928	1
2595.54	29296.6	0.0134253	0.867615	0.909195	29.0481	1
535.609	27136.8	0.0346896	0.507534	0.86808	26.7548	3
3996.51	24191.5	0.0106555	0.535319	0.514396	38.5477	2
570.327	7637.83	0.0223468	0.84883	0.239899	1.79517	2
1473.94	22114.1	0.0121354	0.669311	0.307952	30.7845	3
1154.5	21867.4	0.0287935	0.994826	0.396742	24.7347	3
324.662	15712.6	0.0417969	0.534103	0.11668	7.24561	1
3899.16	21331.3	0.012893	0.902411	0.222364	9.5451	1
490.781	9973.48	0.0468216	0.818428	0.0847221	4.2564	3
5688.19	31277.3	0.00636199	0.975164	0.990577	11.2858	3
517.069	23015.4	0.0464737	0.621984	0.586063	31.0156	3
771.435	24532.2	0.0273133	0.590556	0.632496	35.6819	3
8804.84	21951.4	0.00328934	0.643315	0.199133	28.2941	1
466.581	21968.3	0.0372353	0.626301	0.449268	18.1788	3
3579.48	23436.1	0.00712454	0.790586	0.402823	23.2569	1
496.738	20008.9	0.026981	0.893073	0.10827	8.13207	3
3082.83	21271.5	0.00898	0.801353	0.171029	16.9478	2
444.576	20477.9	0.0314898	0.99705	0.611117	5.56674	1
13160.4	25091.3	0.00212152	0.69839	0.495166	30.6831	1
1047.19	21196.3	0.0189072	0.644519	0.270321	13.4454	2
1406.01	21203.6	0.0248401	0.649138	0.302022	27.9688	2
9893.44	22624.3	0.0136926	0.781898	0.0054109	22.3858	2
4173.86	25441.7	0.00183525	0.628855	0.518969	4.94878	2
933.966	21134.2	0.0167371	0.664344	0.242172	8.62532	2
806.121	19644.1	0.0329795	0.654881	0.0891012	38.8027	3
1164.58	25150.6	0.0182438	0.623548	0.632428	38.0124	3
541.159	25680.6	0.0481795	0.563731	0.813325	38.6505	3
640.599	25015.4	0.0425432	0.809823	0.787878	15.3637	2
609.597	21042.7	0.0447678	0.869853	0.395175	21.7703	3
338.237	24478.3	0.042668	0.557265	0.697331	17.289	3
1026.92	19207	0.040769	0.832479	0.0825332	30.6569	2
243.814	19991.3	0.0467913	0.53427	0.308531	10.7273	1
786.097	20656.7	0.0293984	0.92274	0.258069	11.8064	2
414.227	19424.1	0.0452656	0.580136	0.193615	15.4544	2
428.42	16989.1	0.0468678	0.880099	0.827851	11.5732	2
904.55	20593.3	0.0417355	0.626408	0.326103	39.9268	1
1464.5	19076.5	0.0280407	0.669245	0.028897	13.174	2
705.735	27793.1	0.0185336	0.879241	0.84042	8.47565	1
600.367	28636	0.00945043	0.53071	0.836286	10.4689	3
972.146	24042.7	0.0456379	0.908274	0.677185	20.8695	2
2345.57	21899.3	0.0180645	0.793072	0.338071	39.3045	3
4196.58	22316.1	0.00813083	0.654947	0.0124306	29.4959	3
384.89	24817	0.0348679	0.559506	0.689208	17.0965	3
6345.01	22802.8	0.00263169	0.855925	0.286696	23.6495	3
4310.07	25560	0.00955821	0.650319	0.616282	30.3938	2
385.627	24943.5	0.0194499	0.674615	0.638308	5.60779	3
980.685	28196.8	0.0388028	0.616651	0.960328	19.7019	3
816.852	29006.8	0.0195272	0.849246	0.927901	11.7596	1
646.618	20904.3	0.0237925	0.853762	0.2595	9.0724	1
279.691	19451.4	0.0486454	0.578773	0.191932	13.0565	1
616.674	25132.6	0.0391027	0.871388	0.733971	21.8703	3
2544.76	21235.2	0.0108087	0.551727	0.0185876	22.7642	1
1222.24	19261.9	0.0280242	0.904816	0.0383204	13.5048	2
308.089	22128.7	0.0384153	0.801308	0.592803	5.45036	1
669.253	19985.6	0.0279221	0.820222	0.117686	14.7949	1
357.636	19518.1	0.0413292	0.551022	0.16774	17.4597	2
3134.67	28107.7	0.00512028	0.924633	0.762702	21.6391	3
1659.7	27328.9	0.0200422	0.68366	0.810094	23.8101	2
1169.47	20449	0.039616	0.778626	0.301278	36.3381	2
639.708	21129.1	0.0392016	0.884934	0.381665	21.7604	1
269.269	21197.9	0.0454367	0.725972	0.609537	6.34743	1
1172.3	25256.9	0.0316526	0.573904	0.709488	37.5151	2
476.985	22447	0.0290844	0.636373	0.464416	11.1914	3
389.844	21270.1	0.0344764	0.576686	0.363913	15.1657	1
5464.54	28177.5	0.0444915	0.903253	0.995546	24.5207	1
486.632	21886.8	0.0309007	0.666644	0.412768	18.764	3
1521.41	23299.1	0.0242572	0.535219	0.516192	32.0377	2
638.258	20604.1	0.0368889	0.524065	0.3066	37.1521	1
728.198	24868.6	0.0219672	0.723435	0.637211	16.59	1
1070.99	27458.7	0.00461169	0.538871	0.705761	12.1281	3
449.834	26194.9	0.0436996	0.885955	0.843607	14.5256	3
4271.86	31451.7	0.00201608	0.623034	0.94915	6.1625	2
1676.7	22130.9	0.0163086	0.590599	0.345168	37.8737	1
289.248	16496.5	0.0464238	0.769223	0.434423	4.60915	3
605.485	25232.4	0.0408693	0.942322	0.758115	15.0499	1
711.869	27707.7	0.0278164	0.877059	0.877523	17.9634	3
1157.79	25884.2	0.0386057	0.955163	0.792997	39.2237	3
477.133	28493.4	0.0285315	0.59496	0.94022	19.8803	2
211.74	12757.8	0.0421661	0.553154	0.349948	3.3239	3
6082.43	23070.6	0.00662213	0.814907	0.365332	39.8127	1
1637.12	24604.7	0.0213555	0.978767	0.614784	28.0217	1
1625.43	28804.8	0.0303047	0.847775	0.971484	14.5393	3
499.732	24754.4	0.0372707	0.942962	0.69929	13.7482	3
630.196	20859.5	0.0130348	0.542084	0.0995937	10.9805	3
1196.3	25481.4	0.035644	0.920644	0.746187	32.8054	3
411.334	20382.4	0.0366796	0.512752	0.272483	21.4662	1
367.487	5846.95	0.0351649	0.862174	0.405892	1.32344	1
1253.89	20957.8	0.0298805	0.639391	0.320703	30.6172	2
1271.53	21182.8	0.0243379	0.973498	0.305097	29.9037	3
1391.38	22429.1	0.0128829	0.811541	0.355173	24.3762	3
1146.87	21635.7	0.0260621	0.737442	0.361548	33.2438	1
1081.61	29241.3	0.0107782	0.820236	0.886537	14.6549	3
2646.06	24915.4	0.0180674	0.947819	0.622549	39.7676	1
1254.42	20993	0.0164686	0.668804	0.200461	7.06716	3
898.765	24937.3	0.027519	0.508566	0.670721	36.0314	3
756.145	19809.7	0.0225654	0.502252	0.0567486	17.3541	1
1138.58	26419.1	0.0374987	0.719199	0.828884	31.3419	2
523.963	26836.4	0.0293582	0.852204	0.925449	7.4091	1
953.451	28403.6	0.0239181	0.612702	0.908604	30.2381	1
1021.97	24172.8	0.0377498	0.95155	0.655928	28.6616	3
300.886	21006.8	0.0262747	0.507272	0.277487	9.65383	3
281.529	26436.7	0.0396338	0.595399	0.849935	9.27703	1
1214.34	20021.7	0.0398565	0.855255	0.234477	33.2033	2
1108.73	27498	0.0388857	0.881973	0.91246	29.5014	2
5255.27	21294.6	0.0405346	0.60139	0.399918	25.9239	2
461.697	19863.7	0.0437009	0.965907	0.237113	11.3039	3
629.07	19498	0.0436286	0.698508	0.192392	30.9261	3
1030.32	21357.6	0.0169663	0.576423	0.270225	33.5649	3
907.323	27070.1	0.0475114	0.850865	0.913339	36.7952	3
275.427	11245.9	0.0488995	0.799995	0.699365	4.7454	1
478.125	27890.2	0.0257579	0.605652	0.898437	7.91729	3
2633.2	22403.5	0.0155552	0.673358	0.380171	31.9519	2
4378.22	20825.5	0.0124842	0.946082	0.121079	30.2083	2
3037.94	24817.9	0.00228727	0.821693	0.480649	3.13231	2
774.879	19171.5	0.0457356	0.99217	0.13425	26.746	3
3265.02	23072.6	0.00923175	0.797026	0.387396	30.6083	1
947.118	21200.5	0.0473925	0.87186	0.42611	28.6354	2
1046.13	18853.4	0.0498508	0.998904	0.102017	33.1226	2
930.213	19135	0.0466773	0.749829	0.0472027	29.1486	1
1295.64	28478.8	0.0350353	0.713592	0.965399	22.8216	3
1139.93	19922.9	0.0384962	0.895153	0.210853	39.5349	1
3406.75	20096.6	0.012913	0.925958	0.0367812	36.4877	1
857.333	20617.3	0.0295328	0.642095	0.251014	16.7078	1
285.732	6397.94	0.0247503	0.558218	0.184316	1.84753	1
1525.06	20055.4	0.0147875	0.88706	0.0462813	24.0751	3
1127.66	24951.3	0.0165272	0.864364	0.611532	16.1289	1
1822.2	20772.8	0.030379	0.738535	0.287621	35.1196	2
1421.52	20249.7	0.0146368	0.54722	0.0483409	31.5155	1
468.77	19849.9	0.0330147	0.695834	0.135841	14.4424	1
633.139	24300.8	0.0223835	0.512221	0.59848	8.48731	2
4126.72	24002.2	0.00605714	0.698487	0.458394	15.7333	2
414.763	18184.6	0.0429885	0.779326	0.77938	11.2523	2
8835.09	28047.2	0.00343939	0.714254	0.740974	33.489	1
4866.86	28022.3	0.00761182	0.698038	0.781887	25.7476	2
1570.78	24782.2	0.0259903	0.760009	0.656182	19.4479	2
2059	30669.5	0.00727124	0.888705	0.951804	17.722	3
4968.17	25391.2	0.0112056	0.834658	0.611046	31.7184	2
2469.72	25260.7	0.00812302	0.505247	0.572883	29.0818	1
1945.66	29975.6	0.0163195	0.687269	0.968434	23.2543	2
1188.9	23748.7	0.0401587	0.996662	0.621786	28.1799	2
2284.1	21318.5	0.0175422	0.95406	0.254462	38.3927	3
1349.73	24476.4	0.00189528	0.801561	0.43239	1.97412	3
3232.93	24508.1	0.0106132	0.674203	0.987376	2.73024	3
524.377	28462.5	0.023412	0.75667	0.91502	8.11042	1
2094.82	27936.6	0.022794	0.672604	0.873659	37.5116	2
1056.24	20255.8	0.0197465	0.962701	0.105026	10.6797	2
1191.17	21717.6	0.0189421	0.940071	0.323169	14.9477	1
1016.63	28544.4	0.0295705	0.769122	0.948064	21.3434	2
766.057	18573.1	0.0465337	0.947969	0.0537255	12.5721	3
1137.55	27669.3	0.0498742	0.986899	0.966582	30.2883	1
1700.24	22576.6	0.0245287	0.615475	0.449476	36.1979	2
1572.38	26786	0.0119518	0.592565	0.727446	11.819	2
769.209	22997.4	0.0471738	0.658115	0.595748	27.8727	2
484.208	20992.5	0.0257088	0.506281	0.273957	17.81	1
614.664	21993.5	0.0395519	0.892212	0.460283	19.7791	1
592.397	18802.7	0.0499687	0.674804	0.0688261	16.3315	3
812.109	20392.1	0.0254592	0.792744	0.210951	24.7372	3
8850.51	25558.2	0.00465245	0.579368	0.574218	34.2102	2
736.802	20668.9	0.0324193	0.627916	0.269734	35.8548	3
519.117	25911.6	0.0396445	0.927867	0.79595	15.1257	3
569.861	20855.2	0.0385369	0.584637	0.335228	13.8054	1
1687.62	18509.5	0.0432607	0.920381	0.0235662	22.5253	1
10290.6	22852.4	0.00790114	0.873051	0.00546526	34.0484	2
349.865	6798.33	0.0281342	0.718566	0.146545	1.6526	1
1320.63	26065.4	0.0231521	0.7206	0.730102	35.2485	1
1431.01	21006.4	0.0151899	0.949143	0.19056	17.0218	1
651.459	26767.5	0.0478938	0.804956	0.892539	26.7313	2
1072.9	19203.3	0.0434386	0.769408	0.0397305	24.1972	3
2075.48	21978.8	0.0155544	0.524155	0.335801	28.7002	1
3730.37	22015.3	0.0136525	0.786546	0.319158	33.7518	2
1701.79	20060.9	0.0211777	0.884556	0.110148	38.0881	3
526.548	20328.9	0.0207063	0.740417	0.108384	8.64747	3
1366.01	27160.4	0.0121167	0.950349	0.75645	8.45912	1
790.87	25439.4	0.0404948	0.816604	0.763174	31.4333	1
671.572	21315.9	0.0424685	0.741505	0.412179	31.4605	3
690.974	22985.4	0.0423533	0.518061	0.575398	30.5655	2
901.334	26806.6	0.0103311	0.636929	0.714599	15.4444	3
626.501	15191.1	0.00812437	0.745652	0.313806	1.59387	3
1268.28	24771	0.0294432	0.655668	0.670191	32.4961	3
1541.19	25767.3	0.0191446	0.710757	0.690995	34.2269	1
7574.21	29931.5	0.00401615	0.840965	0.871737	17.1754	2
815.517	21650.1	0.0470994	0.903698	0.466057	24.9313	2
1306.32	22781.3	0.0185268	0.950728	0.433264	18.5624	1
1837.94	30897.7	0.00539558	0.668828	0.953968	10.5322	1
611.299	23496.1	0.0352586	0.987255	0.585215	16.6193	3
804.497	24426.8	0.036959	0.556329	0.672539	37.0687	3
899.913	24983.1	0.0198056	0.75822	0.646725	8.15151	2
605.936	16844.6	0.0284291	0.921188	0.690026	7.02266	2
3441.67	23761.4	0.0497554	0.998167	0.665565	38.9328	1
869.458	21577.3	0.00736225	0.505149	0.209475	14.2586	3
2298.31	23320.1	0.0244619	0.986063	0.517739	29.1955	2
2241.59	23688.4	0.028904	0.979936	0.575751	37.0026	2
3162.41	27891.8	0.0083985	0.906382	0.77904	20.4413	1
619.392	24321.9	0.0310947	0.706427	0.634815	20.9065	1
5608.74	30938.8	0.00758244	0.950903	0.972471	22.7462	2
1023.49	23495	0.0148592	0.724928	0.478621	15.7733	3
2790.67	20493.8	0.0300313	0.874284	0.251251	32.8242	2
10181.8	28424.2	0.00332885	0.913845	0.770338	17.3031	2
1479.49	20865.8	0.0356532	0.942181	0.328758	28.2816	1
1356.07	21604.8	0.0200187	0.682465	0.336815	6.20755	3
753.969	17375.4	0.0104912	0.650105	0.890652	2.45736	2
3464.07	21022.1	0.00764634	0.910206	0.0284381	32.9566	3
1050.31	26327.9	0.0126798	0.575705	0.693457	27.7696	3
918.053	21373.1	0.040515	0.993845	0.403081	22.0935	1
740.573	22226.3	0.0396751	0.562332	0.488148	20.2277	3
431.667	20281.7	0.0490854	0.858494	0.348713	11.6029	1
1355.9	23090.8	0.0261107	0.544405	0.507135	23.4291	3
151.572	4272.37	0.0293984	0.678353	0.903953	1.43402	2
894.191	23792.6	0.0425274	0.694058	0.647505	28.7462	2
1389.91	22006.9	0.0172171	0.691264	0.343235	31.4711	3
952.513	27444.8	0.0428636	0.99489	0.923797	29.7375	1
982.043	28478	0.0187294	0.51242	0.888796	18.2416	2
3177.9	18449.8	0.0372888	0.868697	0.0117451	11.8618	3
1860.48	28071.8	0.0192444	0.652823	0.865639	29.2087	2
1065.16	23445.8	0.00411034	0.609924	0.363811	7.6457	3
794.807	27889.6	0.0336894	0.79538	0.921013	22.6936	3
2826.88	24281.3	0.0204703	0.817958	0.580215	39.2521	2
1117.16	20978.6	0.0190339	0.88938	0.741341	5.07836	2
2532.62	24599.9	0.0288619	0.527709	0.993621	7.91232	1
2060.6	7639.08	0.0367455	0.948588	0.493471	1.94999	2
856.968	20998.4	0.00643783	0.598191	0.0769071	3.36452	2
2355.15	20662.2	0.0224082	0.941847	0.223625	26.3313	2
2236.79	28316.2	0.00262996	0.661887	0.745828	8.12058	3
797.438	13277.3	0.0464165	0.614222	0.0419455	7.63284	1
1755.77	25832.8	0.00953156	0.725165	0.633137	18.2247	1
350.216	22070.5	0.0247395	0.562336	0.880345	3.44979	3
329.44	18907.3	0.0483016	0.825718	0.157238	9.28414	1
2328.75	27193	0.0111191	0.50515	0.746538	35.0817	1
662.868	24624.4	0.049405	0.777187	0.745877	25.1159	2
1253.35	27832.9	0.029104	0.940716	0.892565	30.7868	1
2645.92	24855.1	0.0266371	0.903708	0.67014	14.239	2
423.437	24733.4	0.0351718	0.532072	0.686885	18.0136	1
2892.8	20548.7	0.0106822	0.640036	0.0606058	25.4626	2
637.191	19890.2	0.0447325	0.921323	0.258688	15.8559	2
2457.79	25166.5	0.0128746	0.678079	0.602788	32.2986	1
4047.53	21126.8	0.006186	0.509355	0.062203	37.7804	1
319.156	22814.8	0.04273	0.769565	0.60197	9.34322	1
6455.29	22180.8	0.00475876	0.645454	0.254657	23.0189	2
5114.8	28943.1	0.0132243	0.971702	0.890379	35.4062	2
651.764	19694.3	0.0394466	0.674493	0.184926	33.1566	3
4188.82	22083.8	0.00688595	0.943914	0.251296	5.53188	3
836.163	23785.3	0.00962674	0.618848	0.458036	14.0004	3
1546.68	20491.1	0.0252896	0.971326	0.208713	31.4212	1
1684.3	23340.9	0.0175415	0.795215	0.474034	18.7318	2
1732.47	28620.5	0.00989883	0.645219	0.83853	11.6683	2
607.624	18791.2	0.0460843	0.799377	0.0702793	14.5812	3
3271.74	20789.7	0.0134063	0.837042	0.117458	23.2518	2
635.112	23842	0.0287435	0.909841	0.591161	12.1409	1
764.03	21043.6	0.0305022	0.513377	0.32821	27.8065	3
623.27	19827.1	0.0406652	0.542046	0.209839	38.8981	3
355.593	19042.9	0.0417121	0.843041	0.125115	1.8067	1
1113.71	26697.9	0.0300161	0.752414	0.820049	37.0544	1
571.65	28250.2	0.0403903	0.988597	0.982238	20.6052	2
361.237	22219.2	0.0323415	0.985881	0.725335	4.42491	3
745.243	23425.8	0.0124039	0.851607	0.44925	9.42199	3
956.385	25116.6	0.0212681	0.547959	0.653559	35.1848	3
263.47	4813.25	0.0484945	0.587658	0.169905	2.91307	2
643.322	21233.1	0.0251158	0.794469	0.3092	14.1537	1
368.091	26088.5	0.0165952	0.653708	0.716821	4.34809	3
316.074	6147.5	0.0210592	0.532392	0.705126	1.54383	1
6470.05	14319.7	0.0313846	0.957329	0.00666715	1.65357	1
363.088	25885	0.0311103	0.51195	0.762125	16.1715	3
979.617	26045.1	0.0415378	0.90268	0.819907	27.5761	2
1786.91	23918.8	0.0175188	0.909993	0.531029	35.2825	3
1790.47	24149.3	0.0164249	0.810375	0.53807	39.1724	3
1095.45	27349	0.0326836	0.942504	0.874869	31.9814	3
2855.16	24388.3	0.015996	0.794282	0.559312	30.488	2
12234	20622.8	0.0427602	0.506441	0.00328211	11.1871	2
1265.14	24559.6	0.0184919	0.87254	0.59216	20.0977	1
1307.35	20390.5	0.0354377	0.898538	0.253121	29.3821	1
513.066	24207.5	0.0474121	0.602341	0.689618	29.8459	1
2318.54	29675.8	0.0212248	0.778786	0.980001	37.2012	1
498.677	21481.7	0.0285657	0.924481	0.360684	9.48343	3
446.115	19663.1	0.0459701	0.889147	0.215934	15.3275	1
162.656	15262.7	0.0315433	0.518082	0.887207	7.44513	2
3962.86	24212.2	0.00652407	0.555112	0.480849	23.7148	2
9175.03	23285.1	0.00755128	0.827968	0.401018	28.9598	2
1114.3	25545.5	0.0296498	0.695971	0.731255	25.9938	2
1021.88	25410.7	0.00773596	0.750595	0.588417	11.7604	3
1988.1	21327.5	0.0172656	0.7672	0.664488	4.03418	3
1325.2	24267	0.0240712	0.79992	0.596691	26.0945	1
312.454	20170.2	0.0455855	0.530458	0.716683	12.7757	2
712.315	26787.8	0.048805	0.648835	0.897417	32.5293	2
984.29	22009.2	0.0104577	0.689176	0.290728	16.4283	3
1206.29	24665.1	0.00640665	0.613978	0.512271	5.08553	1
303.489	25927.2	0.0498602	0.523028	0.85727	10.428	3
7152.58	24798.9	0.00497669	0.531037	0.516444	33.3314	2
863.922	26761.5	0.031343	0.868081	0.830521	26.7283	3
1300.36	26042.1	0.00855781	0.769693	0.644483	16.9024	3
649.132	22280.9	0.0478761	0.681126	0.535446	34.4597	1
484.634	15981.9	0.0109288	0.809171	0.981244	1.77426	2
358.753	26026	0.0277693	0.655702	0.764265	6.83836	1
447.317	21815.4	0.0343667	0.536842	0.447005	13.309	2
6020.02	22722.4	0.00234125	0.816551	0.273027	16.4083	3
467.158	28431.2	0.0139929	0.694902	0.855703	4.94059	3
489.577	20169	0.0201602	0.58306	0.112346	8.5025	1
829.287	20298.1	0.0208385	0.973818	0.159906	14.8284	3
1391.84	27858.1	0.00792723	0.741764	0.771446	10.5612	1
1118.89	21637	0.0226377	0.641051	0.339617	21.8848	2
1548.23	26409.7	0.00652367	0.916474	0.647277	11.8455	3
7226.38	31812.6	0.0022551	0.703036	0.974619	17.9841	1
720.133	25156.7	0.043734	0.788476	0.760701	30.8675	3
1494.74	21494.5	0.0158904	0.804693	0.289408	14.1233	2
1104.81	22891.2	0.0343832	0.957669	0.522788	28.3977	3
1703.07	21517.4	0.0339459	0.823938	0.396136	31.0747	2
1722.63	23794.8	0.00928339	0.854688	0.460113	21.7019	3
775.593	26768.6	0.0342425	0.6233	0.837132	38.3746	3
1706.67	25764.8	0.0144951	0.837649	0.658124	27.5098	3
276.485	19346.7	0.0415242	0.782127	0.400874	4.54635	1
424.713	21630	0.0277332	0.841405	0.370058	8.1695	3
625.775	23556.6	0.0226595	0.722813	0.532362	11.8037	1
529.303	26013.9	0.0355653	0.836839	0.788743	16.9619	3
331.085	21571.4	0.0279812	0.720154	0.41316	6.41795	3
1283.8	28155.4	0.0399509	0.652271	0.963397	36.3057	3
1073.73	27568.3	0.0461824	0.860496	0.947695	32.8995	3
2340.81	21410.7	0.0124911	0.679089	0.228303	21.6357	2
754.843	19194.2	0.0485885	0.907831	0.180531	25.9977	2
947.896	19485	0.0250601	0.945529	0.0465248	7.91601	3
1062.17	23012.8	0.0278695	0.869932	0.516179	13.1297	2
499.84	20892.8	0.0101764	0.512617	0.113264	3.52274	2
1242.14	22655.8	0.0184721	0.713041	0.425468	23.8727	1
368.6	20174.9	0.0327619	0.679823	0.226363	11.8791	3
5339.7	28283.4	0.00957826	0.934131	0.812485	38.9888	1
1338.33	22149.5	0.0216286	0.770939	0.389522	39.8327	3
696.714	20141	0.0269834	0.843852	0.16865	9.66798	2
10283.1	22439.2	0.00280382	0.721104	0.253554	31.1595	1
931.845	21537.4	0.0379222	0.631975	0.420521	32.1654	2
1145.6	25075.3	0.0413851	0.866033	0.745835	27.7558	2
2513.59	21756.3	0.0101224	0.60115	0.244107	33.9704	1
3715.14	29576.8	0.00294163	0.618872	0.837871	7.85495	2
1041.22	26534.8	0.035405	0.658341	0.831068	28.6766	2
814.293	23442.7	0.0115629	0.546929	0.453849	5.65895	2
1122.85	20870.8	0.0203243	0.826873	0.217563	21.8466	1
1463.15	28907.9	0.0122146	0.777433	0.87183	26.1065	3
8271.42	24442.3	0.00698758	0.84	0.501807	8.67378	3
444.855	20354	0.0202602	0.619334	0.163586	7.59699	1
4221.62	26840	0.0204146	0.968369	0.777427	35.3363	2
1240.59	25019.1	0.0397233	0.85015	0.72903	34.5245	2
4344.1	21499.4	0.0146183	0.710696	0.0119757	32.6074	2
569.231	24798	0.0202045	0.504352	0.619614	23.9956	3
805.832	20171.3	0.0225628	0.901971	0.0754411	14.8747	3
851.661	25565.8	0.00762465	0.670418	0.604255	6.92764	3
416.043	19714.9	0.0292935	0.571574	0.139965	12.8806	2
387.531	10219.5	0.0217264	0.809417	0.365704	1.85622	3
5355.41	21158.4	0.00908948	0.608126	0.13301	34.0791	2
1020.65	27619.6	0.0452235	0.719876	0.945064	35.3601	3
1165.28	20904.1	0.0279089	0.975279	0.297755	30.0007	3
1771.11	22301.5	0.0191385	0.788879	0.396681	11.2401	2
2691.33	18905.7	0.0336333	0.926736	0.0165486	37.3132	2
632.248	22756.8	0.0466161	0.755697	0.566801	30.7001	3
1993.83	24249	0.0106681	0.721384	0.515206	31.1934	3
1562.77	30429.7	0.00348928	0.58446	0.898353	5.49992	1
659.282	27835	0.036179	0.801199	0.925949	17.9774	1
788.226	25370.9	0.00243183	0.537685	0.536527	1.02822	3
325.601	19540.6	0.0378831	0.865105	0.702994	4.25675	3
3781.71	29063.7	0.00622489	0.555652	0.840899	20.3227	2
1635.09	20525.8	0.0144034	0.743428	0.0849334	24.0169	1
392.074	6144.8	0.0496607	0.694859	0.466003	2.82424	2
1196.24	21405.2	0.0243373	0.909399	0.857711	3.43533	2
2221.96	24070.7	0.00316121	0.780783	0.417562	10.0683	3
403.1	9153.06	0.0193504	0.702199	0.804236	1.73052	1
303.925	19830.9	0.0400429	0.53194	0.197255	13.3245	2
2937.99	28256.2	0.00918669	0.891469	0.804956	35.4306	3
455.459	27971.6	0.0191175	0.655787	0.856463	8.64038	3
3896.39	23556.5	0.0169677	0.851166	0.492994	36.5851	2
660.386	16256.8	0.0256268	0.957537	0.466769	4.56887	2
424.569	6673.04	0.0224964	0.85186	0.450428	1.5461	1
897.133	20472	0.0329114	0.812075	0.255762	22.5546	3
1022.31	27895	0.0205621	0.662726	0.854599	32.8504	3
1784.18	23501.1	0.0260643	0.967158	0.540457	38.6579	1
400.495	24956.2	0.0187346	0.599897	0.621582	8.05286	3
750.779	21652	0.0441156	0.622906	0.484429	14.8072	2
483.929	21405.9	0.0359053	0.674475	0.383258	20.7301	3
740.154	20341.6	0.0441494	0.755854	0.314024	33.6656	1
2878.1	27761.7	0.00598791	0.94166	0.742268	21.7639	3
1153.25	29080.6	0.0181435	0.548767	0.925635	31.1973	1
2551.44	22977.8	0.0122479	0.967803	0.407746	24.6181	1
1327	23104.8	0.00367694	0.639067	0.340633	2.83984	1
2284.35	21652.2	0.0171237	0.901382	0.310135	34.8753	1
1355.3	26663.4	0.0362393	0.879083	0.838478	32.3103	2
6559.48	21678.3	0.00131656	0.660749	0.0483013	19.5459	3
1523.14	22835.6	0.0276062	0.692942	0.494262	14.4063	1
1050.8	21038.2	0.00954579	0.64106	0.0435269	4.546	3
336.258	20949.7	0.0470802	0.632554	0.385092	16.4915	3
3790.46	31259.1	0.0058376	0.87678	0.982538	19.223	3
7193.05	26773	0.00223479	0.717389	0.632746	33.0299	3
386.168	2940.74	0.0462681	0.759501	0.46308	1.80997	2
333.418	25294.9	0.0435439	0.642216	0.782111	15.3592	3
2889.76	22135.2	0.0159307	0.696886	0.346996	35.2554	2
1041.96	24695.1	0.0103114	0.562025	0.548265	23.2442	3
304.273	16282.5	0.0419389	0.557992	0.163559	8.62493	2
1150.98	22223.6	0.0100772	0.839143	0.316963	5.56669	2
650.751	26341.3	0.0469973	0.660305	0.863594	36.9409	3
2733.74	20758.8	0.0105254	0.730622	0.028082	27.4609	1
299.88	19446.4	0.0476372	0.729774	0.190336	9.66009	3
8585.45	26083	0.00740489	0.841274	0.640079	37.0292	2
1393.43	24156.3	0.0274875	0.8994	0.603581	28.9811	1
1120.07	21361.8	0.0188667	0.611991	0.273924	15.6661	2
455.487	27832.9	0.0202057	0.619522	0.850481	10.9858	3
553.3	24143.7	0.0194055	0.515393	0.557157	14.7409	1
1511.87	19928.3	0.0353344	0.736251	0.20005	28.399	2
2286.74	23212.1	0.0158546	0.652053	0.460711	26.5409	2
1729.46	20109.5	0.0348622	0.970549	0.240441	36.1795	2
463.981	24491.2	0.0463678	0.901212	0.713339	16.3139	3
315.966	5746.35	0.0275965	0.683828	0.722556	1.38727	1
543.591	12756.7	0.0292919	0.558605	0.529257	5.06957	2
1182.83	30534.8	0.0124793	0.62213	0.985218	24.5913	2
346.246	4382.75	0.0424165	0.88354	0.357299	1.12059	3
3229.73	25201.6	0.0137925	0.872206	0.614354	25.8834	2
1350.48	8644.35	0.0409838	0.758964	0.0316355	5.39254	2
1172.01	26820	0.0131478	0.712214	0.736297	24.476	3
1566.12	28807.8	0.00966551	0.861285	0.84818	12.7244	1
435.456	15740.6	0.0362057	0.608393	0.630138	8.70048	2
347.369	10666.8	0.0237662	0.604134	0.314007	3.32358	2
1771.93	25199.6	0.0215062	0.842758	0.663849	6.53794	3
1745.98	26907.5	0.0303265	0.986866	0.835052	39.2324	1
323.866	16421.1	0.030971	0.720138	0.290977	4.58754	1
5107.51	23646.3	0.0137578	0.91004	0.484052	39.3131	2
595.202	25305.6	0.0474141	0.762919	0.781312	30.0748	1
7099.97	23760.6	0.00860415	0.821868	0.454142	30.1814	2
330.304	15837.3	0.0468685	0.781671	0.537955	6.00166	1
1494.26	25039.7	0.0332191	0.733901	0.709981	39.6494	2
1001.4	22810.6	0.0223364	0.597167	0.461048	39.7662	3
1929.77	27831.3	0.0208641	0.88792	0.856434	11.4405	2
1807.29	20496.9	0.0123305	0.820532	0.0587879	11.9639	2
946.668	21146.6	0.0482846	0.68108	0.426315	39.6142	2
250.81	22925.8	0.0444994	0.653853	0.600794	6.63478	1
508.234	25713.8	0.0434487	0.845771	0.796014	18.4896	3
741.233	27760.3	0.0179834	0.745939	0.828382	16.7733	3
2535.65	28063.5	0.0468764	0.865106	0.984818	11.8337	3
217.904	15520.4	0.0477627	0.571745	0.668773	2.25475	3
219.08	13272.7	0.049666	0.641961	0.267846	5.21304	1
469.823	20068.2	0.0248359	0.531077	0.106994	11.1588	1
1380.05	26548.8	0.0153157	0.80641	0.730965	20.4254	1
743.508	24480.8	0.03233	0.605701	0.656494	24.65	1
468.809	23036.1	0.0185398	0.570363	0.452773	8.81986	1
633.268	20062.6	0.0242709	0.612972	0.151101	10.4695	2
3667.03	30804	0.00722074	0.59632	0.963843	24.952	2
523.936	22520.5	0.0177266	0.981513	0.436424	5.49468	3
1010.45	22891.4	0.0310238	0.599694	0.512822	11.5065	2
3703.52	18252.5	0.0386767	0.764913	0.0101813	26.8966	2
388.306	19544.6	0.0377548	0.509843	0.138418	18.2635	1
748.624	24346.6	0.0412171	0.717267	0.690784	22.1066	2
1787.31	21165.9	0.0110611	0.805283	0.149901	28.7837	3
355.659	24843	0.039686	0.608224	0.715631	17.7013	3
1516.93	22635.1	0.0367239	0.935998	0.507933	23.1689	1
1263.36	19139.6	0.0402286	0.943395	0.0990828	31.8356	2
541.187	24103.1	0.0185497	0.70815	0.558157	7.64449	1
1110.07	19734.4	0.0480767	0.8991	0.248117	20.1949	3
884.669	25061.8	0.0486345	0.642763	0.764806	38.7693	2
740.332	26628.3	0.0335541	0.974354	0.826388	18.4884	1
888.033	21341	0.0115899	0.569332	0.213974	13.0812	1
608.009	21371	0.0411096	0.663421	0.409843	29.384	1
683.836	21573	0.0314869	0.634532	0.387966	30.6924	3
2289.34	27578.1	0.00714694	0.811226	0.743942	23.6662	3
2116.63	22836.6	0.0259853	0.890593	0.483493	32.7737	2
379.474	20174.4	0.046463	0.565591	0.293784	22.5699	1
880.845	11012.7	0.0135633	0.99251	0.548371	1.42092	2
487.388	19093.8	0.0467047	0.812242	0.121551	18.6766	1
1088.02	26791.2	0.0332069	0.791554	0.833573	39.7622	3
631.103	19765.8	0.0483493	0.549577	0.260059	29.2001	2
994.724	21359.8	0.0171556	0.632619	0.266853	22.0246	1
731.523	24747.2	0.036422	0.748049	0.693247	21.2204	2
794.035	21122	0.0342845	0.753707	0.352964	27.9207	1
8149.31	21629.1	0.00483488	0.694507	0.169848	26.7088	2
1191.22	20937.5	0.028936	0.921507	0.296565	34.5369	3
1095.71	20837.8	0.0370126	0.682274	0.336607	24.6965	1
968.271	27115	0.0326402	0.754733	0.858753	33.4609	1
461.281	21590.1	0.0315383	0.839206	0.468682	6.37118	1
894.192	19573.6	0.0246595	0.651728	0.0545149	20.2184	1
1273.94	22608.7	0.0256342	0.933548	0.455167	32.076	3
921.482	18523.3	0.0297739	0.779049	0.490059	6.42569	1
4071.6	23032.1	0.00490918	0.884423	0.350061	12.3662	1
930.343	26322	0.0352154	0.813031	0.812691	33.0642	1
1944.2	22651.9	0.0156213	0.812887	0.401136	7.30339	1
1481.55	19433.5	0.0265749	0.50314	0.0231962	35.7752	3
226.663	4072.74	0.0353143	0.506444	0.806589	1.22293	1
1821	20616.8	0.0139857	0.8062	0.0459362	23.1748	1
581.342	19772.1	0.0282738	0.529257	0.116429	28.5611	3
5880.77	21982.6	0.00218927	0.620941	0.14709	7.96987	2
1700.16	20431	0.019667	0.555504	0.107302	33.851	2
658.88	20958.6	0.0180001	0.513922	0.228486	22.7585	3
439.921	21885.9	0.0234442	0.610274	0.381403	14.1558	3
402.831	19070.7	0.0192902	0.664477	0.649479	2.72234	3
847.548	20223.3	0.0199302	0.66163	0.10943	17.4921	1
3254	21361.5	0.00902184	0.866229	0.165176	14.9937	2
622.038	20071.6	0.0244075	0.648248	0.0766654	11.6824	3
440.061	25696.6	0.0472422	0.99673	0.809741	12.4351	3
572.925	18839.6	0.0104513	0.693382	0.439074	1.88927	1
355.813	16098.1	0.0475535	0.880807	0.176551	7.7514	2
2688.58	25458	0.0154106	0.931415	0.642185	22.2222	2
368.191	13478.3	0.0427955	0.795314	0.123313	6.285	1
762.317	20955.8	0.0139891	0.650892	0.789725	4.08592	2
587.231	24869.3	0.0335024	0.681959	0.692639	20.7908	1
4409.3	28198.7	0.00594491	0.672186	0.776392	30.5723	1
1048.66	21991.5	0.00868749	0.515299	0.278245	21.5795	3
779.48	21952.5	0.0245337	0.903419	0.386058	19.158	3
1390.73	16309.1	0.0276686	0.620902	0.0264315	6.16189	1
2339.81	23944.5	0.0107438	0.674329	0.487778	39.3502	3
336.107	21472.4	0.0413795	0.51093	0.423747	18.9606	1
644.478	23105.6	0.0362006	0.770298	0.560781	25.3759	3
1675.92	22496.4	0.0194204	0.54187	0.408154	32.8431	2
3737.7	24706.8	0.0146086	0.977662	0.584557	28.6717	2
779.365	20830.7	0.0412755	0.797076	0.343122	23.0181	2
645.215	21892.2	0.0316141	0.769259	0.416355	23.1489	3
720.609	21587.2	0.0187425	0.686232	0.302332	20.0859	3
978.279	28737.1	0.0211243	0.739112	0.916986	26.3518	3
547.607	27447.2	0.0480207	0.847698	0.94578	9.55105	1
997.508	28630.3	0.0152834	0.571293	0.877125	30.7103	3
1160.71	21127.9	0.02807	0.792009	0.314876	23.7141	2
898.616	28283.1	0.0327889	0.977072	0.947513	17.3231	1
3219.27	22330.2	0.0392006	0.923341	0.495762	38.6759	3
568.305	20290.6	0.0473313	0.965445	0.31808	15.9222	2
6833.83	28411.2	0.00445337	0.668328	0.775461	37.2036	1
2052.61	20205.7	0.0139664	0.74335	0.748465	3.27522	1
2655.59	20651.1	0.0118793	0.571764	0.0180764	36.3592	3
2725.27	28540.2	0.00866736	0.605382	0.826674	32.6954	1
1984.46	27183.4	0.0120707	0.747097	0.753744	6.78284	2
1723.38	21623.8	0.0166591	0.901724	0.295962	34.018	3
948.131	19900.8	0.0194664	0.738084	0.0491686	10.3839	1
279.277	10123.1	0.0497825	0.693235	0.716339	7.44661	2
8622.88	28584.2	0.00553005	0.642185	0.798513	30.4581	2
411.709	19922.7	0.0337131	0.98202	0.958064	10.3073	2
583.372	27943.9	0.00911852	0.529513	0.782717	10.2525	3
779.429	18962.5	0.0478408	0.837475	0.104117	33.7726	3
1721.07	9880.36	0.0402086	0.99538	0.49513	1.30761	1
1188.79	26073.3	0.0176741	0.585357	0.705425	39.9608	3
1670.04	27080.2	0.0152732	0.998952	0.771563	12.201	2
648.516	20860.3	0.0392413	0.679012	0.35409	21.5728	2
2663.47	26900.9	0.0149096	0.762911	0.74753	15.2382	2
481.251	27267.1	0.0342591	0.548344	0.878759	21.6501	1
2534.6	23374.6	0.0187595	0.863128	0.492909	28.9574	3
846.674	20276.6	0.0218446	0.860286	0.138762	18.3645	3
2067.52	20282.9	0.0170424	0.80445	0.0225961	21.12	3
1055.18	23115	0.0122501	0.696941	0.417538	20.7577	3
716.877	22965.8	0.0290333	0.578947	0.517182	19.6975	1
1241.47	21359.4	0.0323058	0.753324	0.366026	31.8738	2
586.604	25014.6	0.0366758	0.670744	0.718581	28.2595	3
1401.01	20252.1	0.0170691	0.953626	0.0644623	17.7715	1
1684.35	24009.4	0.0441172	0.759183	0.671228	35.3119	2
1243.29	24619.1	0.00908497	0.914474	0.534415	2.99968	2
935.804	23122.7	0.0142789	0.59857	0.437916	25.328	3
4074.16	23403.7	0.019754	0.986281	0.502833	10.109	1
451.235	19423.1	0.0451641	0.825093	0.177743	16.4903	1
1644.57	7505.96	0.0276553	0.841239	0.0255032	1.77576	1
2792.47	23825	0.00848773	0.940019	0.456904	29.884	3
663.391	19950.4	0.0326113	0.579324	0.184156	33.2102	3
315.488	22540.8	0.0366211	0.750884	0.588449	6.61434	1
8461	27895.6	0.00874899	0.928515	0.777339	29.7732	2
576.396	20148.4	0.0441624	0.576292	0.285388	36.3913	1
311.842	24941.1	0.0321275	0.597453	0.842915	6.78716	1
229.613	4985.3	0.0421464	0.621147	0.57971	2.01909	1
1387.58	21044.4	0.0249208	0.739941	0.286357	31.3732	1
841.682	23141.2	0.048274	0.924029	0.60584	33.51	1
727.773	13951.8	0.0313022	0.920129	0.569549	5.65552	2
956.791	19647.6	0.0239182	0.695837	0.0453402	12.1886	3
6394.98	24060.8	0.00786559	0.720586	0.47575	34.183	2
399.106	19490.4	0.0390755	0.585757	0.1644	19.033	1
397.227	15483.5	0.0340528	0.70369	0.873867	8.09539	2
2688.53	30599	0.0102884	0.813011	0.9764	23.629	3
425.25	6092.61	0.0426807	0.984113	0.103047	2.78951	1
1130.43	22125.6	0.0294832	0.818511	0.435707	22.2639	2
1863.4	21890.8	0.0477582	0.934332	0.492973	27.7337	3
908.87	23285.7	0.0257061	0.567535	0.522534	31.4192	3
725.016	21942.7	0.0440945	0.820657	0.485412	14.1325	1
382.764	21299.6	0.0354142	0.608001	0.377965	14.2327	1
506.957	20794.7	0.0477828	0.794659	0.385554	23.6485	1
6299.05	28183.8	0.0208893	0.833715	0.999178	4.51707	2
1123.43	17296.4	0.0430677	0.947265	0.0380965	11.4005	2
1758.1	24119.4	0.0126536	0.50616	0.518211	22.7896	2
138.255	6191.43	0.0489969	0.70533	0.936271	4.45829	2
598.397	25332.6	0.0438652	0.57907	0.772065	25.6308	2
1166.42	19859.2	0.0301931	0.96909	0.144013	18.4574	2
4060.58	21717.8	0.00950633	0.922397	0.245403	31.5123	1
948.348	19648.7	0.037377	0.726457	0.142282	36.3172	1
4865.56	28611.1	0.0047095	0.907211	0.790022	32.7339	3
361.704	14198.1	0.0437294	0.68196	0.255978	8.05818	2
995.665	20896.2	0.0461097	0.750528	0.380784	37.9311	2
786.39	21366.9	0.00935902	0.756131	0.185329	4.33618	1
879.828	19653.5	0.0373412	0.940028	0.175159	27.1546	1
834.88	25432	0.0385254	0.73399	0.760929	34.1605	1
1431	20303.6	0.0345014	0.872349	0.247195	32.8982	1
455.099	22681.9	0.0145322	0.535531	0.396412	5.20516	1
752.625	20387.2	0.0345815	0.59332	0.25957	36.2749	3
844.757	19790.9	0.0341247	0.862748	0.152761	26.2108	1
989.048	20646.7	0.00865936	0.922866	0.0624325	4.43417	3
15187	23565.1	0.017851	0.770248	0.499017	8.30172	2
857.54	21494.1	0.0181363	0.528549	0.287346	32.0492	3
3767.28	21664.6	0.0123418	0.847665	0.251698	33.5876	3
755.047	20428	0.0498056	0.706956	0.344617	32.2623	3
8689.69	31250.4	0.00313241	0.558159	0.952422	38.9305	1
2633.19	23279.4	0.0111701	0.997642	0.429769	15.7963	1
1149.5	20648.9	0.0175596	0.713431	0.161027	21.1095	1
321.98	23862	0.0402365	0.867531	0.710285	5.46656	3
2524.26	20243.4	0.0237096	0.853183	0.0177195	25.883	3
606.529	10643.3	0.0334134	0.606056	0.0600939	4.56373	1
698.215	26658.4	0.0421615	0.949354	0.865505	22.6992	3
485.214	19614.3	0.0428869	0.725076	0.198223	17.1053	3
1721.19	20602	0.0241171	0.908929	0.224658	24.0101	2
2820.06	21109.8	0.00868774	0.607438	0.114227	34.1282	1
832.337	26628.7	0.0315393	0.68034	0.814853	17.0623	2
1413.61	27931.9	0.0463746	0.548708	0.980201	25.3745	3
455.258	20319.9	0.0294429	0.824737	0.218289	11.0155	3
5667.01	30257.5	0.0044832	0.916228	0.898084	35.6825	3
2045.58	20473.2	0.0202579	0.870316	0.17269	38.4484	1
1674.37	27448.9	0.0193239	0.577541	0.820046	30.7384	2
1000.68	20281.6	0.0365224	0.746042	0.258224	39.3843	3
1739.34	26386.8	0.0168106	0.929148	0.726504	32.7751	3
932.845	19758.2	0.0316095	0.632096	0.133642	39.5949	1
1620.27	22892.4	0.0158968	0.961917	0.426268	17.4284	1
5157.94	24905	0.0044329	0.536982	0.513906	20.4503	2
2074.6	20191.2	0.028306	0.935877	0.178434	36.385	2
391.485	19379.8	0.0344398	0.654149	0.130548	10.0149	2
1546.75	22116.5	0.0423864	0.805605	0.492778	37.9916	1
1094.92	23142.2	0.0206029	0.801168	0.488969	7.95146	1
848.716	25547.6	0.0216069	0.810658	0.691202	21.85	3
1422.2	20806.7	0.0411544	0.953488	0.339416	39.6162	1
1068.69	10203.2	0.01096	0.75765	0.48447	1.28207	2
2019.65	29488.3	0.0040934	0.75835	0.8495	7.0283	1
1235.15	21136.6	0.0280177	0.834737	0.307795	33.401	1
857.48	28265	0.0277943	0.88696	0.919915	19.1878	1
321.972	25333.2	0.0440871	0.514994	0.772085	17.3521	3
1025.9	18313.8	0.03194	0.95069	0.199188	3.90871	2
384.389	22259	0.0280264	0.944639	0.812966	3.82563	3
1009.92	19465.9	0.0412992	0.686666	0.139535	35.4546	2
820.555	19101.7	0.047934	0.946219	0.0729608	27.9831	1
369.305	14600.7	0.0484662	0.922283	0.11321	7.8418	2
10680.4	32163.9	0.00157964	0.808504	0.993061	19.9685	3
678.882	22292.5	0.0499988	0.926582	0.552118	21.7224	2
319.645	11559.3	0.0458627	0.58169	0.271434	6.97004	2
2334.25	20399.2	0.0154625	0.573342	0.104021	33.4521	2
1416.92	27487.7	0.0125789	0.668691	0.777617	8.14552	2
1632.83	26283.6	0.00714383	0.683167	0.646277	21.7709	3
2038.49	22004.7	0.0321724	0.908135	0.505779	6.70711	3
703.845	26982.4	0.0370133	0.759946	0.869584	28.9654	3
672.535	23977.6	0.039941	0.700857	0.643002	31.2393	3
736.9	23533.9	0.00865353	0.513828	0.436341	13.8925	3
593.888	25508.5	0.0120527	0.741332	0.625189	8.78488	3
933.191	21290	0.0248756	0.700821	0.316806	25.2754	1
3018.83	21877	0.00134501	0.75729	0.0278807	1.47915	2
345.313	9860.13	0.0428001	0.724706	0.377083	4.66717	2
1017.85	23709.8	0.034639	0.52664	0.601858	31.1091	2
722.006	21442.5	0.0319778	0.711413	0.391946	15.9748	2
1561.29	20233.9	0.0230426	0.56835	0.159613	35.9815	2
539.231	18998.3	0.0454599	0.530054	0.0846598	29.8129	1
4024.78	20535	0.037422	0.693326	0.00980443	23.8206	3
1595.78	26874.4	0.00798298	0.530121	0.699298	17.9223	1
3535.55	27494.5	0.0114212	0.715546	0.772318	29.671	2
346.241	10587.7	0.0451563	0.824443	0.38239	6.34323	2
2148.29	23331.3	0.00964447	0.680509	0.4233	15.0379	2
427.177	24090.9	0.0339485	0.800514	0.646647	8.00661	3
711.329	27639.5	0.0496361	0.548306	0.965541	29.8629	1
655.868	25769.2	0.0208599	0.622075	0.712365	7.6581	2
898.317	20669.8	0.0384603	0.703268	0.317445	39.6744	3
246.308	25139.1	0.0477047	0.631954	0.777903	8.31451	1
1288.95	27240.6	0.00792932	0.562858	0.728335	23.4659	3
1269.24	22144.9	0.014318	0.555739	0.343625	23.188	1
432.798	19282.1	0.0496985	0.884532	0.18259	15.5334	3
434.659	20652.5	0.0469453	0.693362	0.516293	6.63624	1
1698.3	28105.8	0.0177722	0.893475	0.85991	14.8416	2
1301.69	26016.6	0.0217172	0.580992	0.72578	26.647	2
2365.8	30504.6	0.00647275	0.944623	0.936977	18.2139	3
338.042	8975.81	0.0368514	0.889984	0.798166	1.18861	1
337.265	18512.3	0.0467751	0.51802	0.683643	12.1875	2
1630.13	19765.8	0.0369839	0.79591	0.0251666	10.9122	3
1114.85	23645.2	0.0132518	0.536572	0.485443	17.7879	3
648.022	16705.6	0.0159496	0.755424	0.689005	3.32485	2
1513.69	27105.2	0.0184611	0.820813	0.789423	36.6512	3
1016.86	19963.7	0.0252565	0.771005	0.115969	25.5085	1
728.195	20248.2	0.0297255	0.690484	0.207851	22.889	1
382.945	24172.4	0.0314994	0.567173	0.621295	15.4157	3
2798.52	21007.7	0.00429897	0.713115	0.0535297	7.17372	2
357.756	21356.7	0.0443431	0.516556	0.426563	22.2686	1
1102.64	22178.5	0.0148796	0.837474	0.346581	9.296	2
396.702	21920.4	0.0380224	0.694413	0.453778	13.3211	1
3156.1	27029.3	0.0151747	0.764456	0.760087	31.5615	2
317.112	7676.62	0.0310134	0.720157	0.546482	2.17721	1
1633.19	22549.2	0.00996405	0.628447	0.34272	18.5026	1
450.927	21432.4	0.0110769	0.501417	0.865938	3.22145	1
1072.41	20344.5	0.0196247	0.914843	0.0922779	20.8092	3
1892.8	23416.9	0.0106857	0.719277	0.432307	34.2736	3
1319.29	24945.2	0.0225464	0.667116	0.643142	37.3004	1
437.431	8631.02	0.0391442	0.594548	0.0840523	3.81281	1
1136.28	21961.7	0.0469438	0.664339	0.492823	33.4488	1
1426.82	22076.7	0.0254837	0.609229	0.398782	38.9085	1
1348.66	28757.1	0.03185	0.631091	0.974866	6.47007	3
973.067	23529.2	0.0236426	0.962778	0.531743	16.9653	1
2998.09	21249.8	0.00922659	0.925789	0.159151	14.3979	2
2114.84	29332.2	0.0236646	0.85116	0.970988	38.0338	3
646.557	22016.1	0.0374433	0.896673	0.479213	12.3015	1
1148.06	26284.1	0.0387456	0.924772	0.82947	24.8039	2
5863.12	22276.4	0.0410706	0.776283	0.501657	32.306	3
1477.64	26412	0.0308007	0.748058	0.806523	33.4152	2
3911.22	21675.5	0.0061024	0.778851	0.198355	26.8142	3
1188.92	30711	0.00811347	0.992714	0.969014	5.15247	2
346.493	25691.4	0.0245593	0.506836	0.715537	11.3156	3
731.275	28624.7	0.021899	0.933077	0.913612	11.181	3
2674.4	28780.7	0.0125726	0.829511	0.863413	20.3624	2
3114.75	21767.6	0.00238761	0.907883	0.0675539	5.06234	1
2928.32	22051.5	0.0147886	0.884618	0.336911	31.0867	3
828.308	25033.7	0.0374598	0.76378	0.730895	24.5567	2
402.614	13293	0.0374524	0.693872	0.106627	5.74973	1
768.853	27375.9	0.0445389	0.882035	0.931869	19.0116	3
1048.89	20913.7	0.0109196	0.591893	0.0499261	10.5399	1
919.161	19989.7	0.0236736	0.875215	0.340552	3.80262	3
4647.24	21831.1	0.00466806	0.597074	0.201516	24.0475	1
992.765	23421.2	0.0221378	0.830524	0.51812	13.4419	3
1155.38	20737.3	0.0098773	0.987361	0.0643565	9.56027	3
552.654	21479.7	0.0362202	0.710743	0.399964	16.141	1
2427.46	28423.4	0.0196971	0.974068	0.88995	22.6337	2
608.828	27562.7	0.0170026	0.738966	0.820697	8.24924	1
442.279	24571.3	0.0479594	0.579801	0.727355	28.4962	3
5814.74	29652.7	0.00819489	0.965308	0.891933	37.7972	1
1946.27	23296.4	0.0230613	0.720107	0.507943	29.8299	3
1787.86	21177.1	0.0124229	0.653978	0.210645	28.1081	1
1625.49	20583.6	0.0275739	0.87061	0.252243	24.2354	1
448.66	24555.6	0.0479772	0.728767	0.72689	22.3932	1
880.277	21329.4	0.0188729	0.708913	0.27867	10.1416	2
757.587	19852.3	0.0292985	0.510695	0.146916	23.4369	2
676.897	27191.4	0.0360036	0.900537	0.876319	19.5685	3
396.104	24304.8	0.0211617	0.813024	0.580214	4.92116	3
621.411	4867.39	0.0392679	0.735519	0.521642	2.20399	2
526.449	22607.8	0.0197681	0.757185	0.417384	7.19799	1
5109.36	23348.5	0.00438855	0.826803	0.379491	12.2681	2
1420.8	28792.5	0.0276709	0.938574	0.955412	28.4325	3
483.909	29124.8	0.0220587	0.925016	0.954507	6.94808	2
1219.74	21956.5	0.0213918	0.604577	0.363414	34.862	1
355.228	24097.9	0.049445	0.864191	0.697537	10.6922	1
570.271	21285.4	0.0461271	0.963123	0.459236	13.741	2
840.676	23360.8	0.0283027	0.783703	0.537232	27.3789	3
1406.1	21974.5	0.04276	0.876126	0.482618	38.2355	2
697.474	28151.5	0.0168086	0.562783	0.851256	22.6474	3
1791.14	29055.1	0.0286583	0.974042	0.98658	37.9611	2
1732.75	25062.5	0.0248146	0.685623	0.671892	12.3522	2
639.368	18232.4	0.0394711	0.791854	0.248459	7.90688	1
2087.15	24605.8	0.0315046	0.921234	0.657888	30.0627	2
1112.51	23304.6	0.0283808	0.50501	0.534084	37.0252	2
1113.87	23845.1	0.0102425	0.952008	0.472469	10.5601	3
746.622	20656.4	0.0188271	0.949271	0.192734	5.85624	2
1190.9	27426.1	0.00667569	0.838794	0.73	5.15415	1
381.538	19396.9	0.0479031	0.965789	0.206338	8.4563	1
1231.57	25165.3	0.0187551	0.579651	0.642811	20.8708	2
1210.3	24224.2	0.0111224	0.55674	0.521557	9.15361	2
3464.62	29747.2	0.00654779	0.862938	0.887672	32.3103	3
421.507	27345.2	0.0310093	0.667359	0.870397	11.3775	1
6156.64	19489.4	0.0120527	0.559232	0.00620348	29.454	1
443.056	27149	0.0286716	0.764159	0.846316	9.89516	3
535.166	26225.1	0.0495584	0.591792	0.863959	32.8914	3
2673.57	20792	0.0384172	0.822632	0.332558	30.0768	2
569.712	22602	0.0471355	0.715116	0.553953	30.376	1
4921.77	22368.7	0.00548114	0.59041	0.272337	31.4074	1
462.85	16927.4	0.0444781	0.698554	0.290565	10.5231	2
4297.24	30748.5	0.00774309	0.832049	0.961595	30.8731	1
821.121	20324.5	0.0212914	0.864067	0.143942	13.0966	3
1950.63	25036.2	0.0281701	0.961155	0.683343	31.1028	2
2039.29	23335.1	0.0187028	0.708143	0.486505	28.026	2
588.851	22564.3	0.040874	0.539838	0.96987	7.18093	1
359.012	25077.7	0.047928	0.955092	0.78785	9.28535	3
396.547	25525.2	0.0365462	0.957609	0.81453	7.19442	1
729.249	26654	0.0165524	0.522313	0.744467	21.9242	3
476.945	19783.7	0.0236878	0.618033	0.114691	9.40568	2
2043.75	26568.8	0.0123756	0.826784	0.711892	11.7391	2
433.08	23564.3	0.0179755	0.839975	0.834074	3.1594	3
1318.9	20804.6	0.011237	0.506939	0.102642	33.9177	3
644.765	19187.9	0.045095	0.788468	0.139275	21.5599	2
1585.7	20322.1	0.017326	0.755955	0.0517602	16.2675	2
816.017	29390.6	0.0167997	0.732707	0.937839	10.5506	1
721.792	27738.6	0.0407813	0.842465	0.939949	21.6588	2
1345.32	22023.2	0.00438129	0.81638	0.219281	3.43819	1
1768.9	27993.8	0.0208959	0.881777	0.864309	34.0467	1
350.339	19839.3	0.0285027	0.779633	0.279142	5.00096	3
921.924	21721.7	0.0178046	0.891307	0.307672	11.3408	1
5480.67	17402.6	0.0363769	0.630741	0.00692405	17.4668	2
1530	24215.9	0.0101883	0.578527	0.508721	10.2383	3
6439.12	23351.3	0.020715	0.962679	0.498041	1.28076	3
3110.32	30126.1	0.00477696	0.904969	0.901051	4.62994	2
4514.73	21327.4	0.0235119	0.723079	0.0101882	37.7534	2
266.088	17101.9	0.0467576	0.739122	0.726934	6.54225	1
2131.78	20226	0.0174933	0.527816	0.0482843	34.0813	2
913.266	21842.7	0.0478443	0.699382	0.487667	21.0129	2
1233.32	26643.9	0.0240991	0.99288	0.782348	27.8941	3
1966.6	29091	0.0097258	0.645212	0.870405	24.2424	1
331.704	21342.6	0.0276905	0.708765	0.382966	6.23868	3
1209.94	19948.5	0.0259477	0.830619	0.125405	24.3288	1
1028.88	23602.4	0.0247793	0.900514	0.546543	26.055	3
1858.07	26638.9	0.0234026	0.781529	0.78154	29.4449	2
931.401	23652.3	0.0446518	0.82468	0.638042	29.3333	2
648.904	28005.1	0.0272061	0.909032	0.918511	11.6961	2
1147.77	24082.9	0.0250516	0.820117	0.586416	34.3193	3
758.062	26513.3	0.0495845	0.941314	0.884004	31.0629	1
2624.83	20212.5	0.00972195	0.622584	0.035385	31.8961	1
831.169	22755.9	0.0118147	0.70123	0.378457	13.8989	3
438.234	22590.3	0.0359271	0.990208	0.828853	7.39333	1
9211.23	23820.9	0.0260772	0.52053	0.00379109	25.0248	3
1191.71	28775.3	0.0305112	0.942047	0.966292	18.739	1
1463.52	26837.7	0.0326329	0.745441	0.843931	38.7833	2
355.526	22505.3	0.0222639	0.527643	0.445016	6.17352	1
1053.46	21084.3	0.0244697	0.616135	0.281866	33.2223	1
371.689	19649.1	0.0499826	0.567381	0.260437	15.9201	2
1268.23	22025.7	0.027546	0.646553	0.411883	31.1161	2
10029.9	22906.4	0.00284248	0.718701	0.309871	31.3299	1
3663.95	29126.9	0.00530309	0.88504	0.832077	8.26854	1
1295.73	20014.8	0.0308039	0.97204	0.168824	31.4824	3
957.154	18979.6	0.0439816	0.707167	0.0453089	25.4261	3
4614.72	31204.5	0.00718648	0.558415	0.990754	22.709	3
2335.83	21097.2	0.00897314	0.82368	0.130947	31.5292	3
298.094	18089.6	0.0473932	0.914268	0.783585	4.95226	1
944.235	28106.5	0.0254904	0.873432	0.896864	20.9606	1
1340.42	23077.4	0.0209942	0.884804	0.481132	26.726	3
7042.05	23001.3	0.0263981	0.953594	0.501508	32.3962	1
276.086	15544.5	0.0442183	0.540796	0.191408	8.27968	2
620.349	21151.3	0.0220973	0.723472	0.289495	16.6846	3
2015.46	25821.9	0.0114376	0.773296	0.651362	34.9375	3
440.814	25154.5	0.0471973	0.872925	0.764636	15.6682	3
2070.67	23288.5	0.0128322	0.693808	0.43735	31.098	1
1754.43	25218.1	0.0155414	0.521703	0.628546	25.1234	2
676.873	27574.1	0.0214751	0.523371	0.841755	13.633	2
844.66	25969.5	0.0367667	0.831276	0.787344	32.535	3
1558.62	29972.5	0.014224	0.961573	0.963562	11.8701	3
306.223	21032.4	0.0253816	0.653709	0.286194	5.44015	3
1303.51	21376.7	0.0264885	0.944991	0.343612	28.6826	3
1298.64	20979.9	0.0315571	0.995728	0.3172	34.5409	3
966.967	21517.2	0.0074051	0.57536	0.176742	2.89616	2
1191.56	20895.8	0.016818	0.778375	0.19122	19.8815	1
1455.85	20943.9	0.0120243	0.924404	0.149994	12.8043	1
1136.06	27208.1	0.0287367	0.990548	0.850101	16.9057	2
264.664	24292.2	0.0475902	0.557078	0.699763	13.9238	3
554.992	24698.1	0.0393964	0.584832	0.697699	30.1423	1
1599.25	16129.5	0.0471985	0.639793	0.025834	10.9419	2
1644.08	24498.3	0.0261839	0.697294	0.627722	33.9723	2
439.11	28188.1	0.0274823	0.531805	0.915229	11.63	1
1255.35	22277	0.0222629	0.976905	0.407717	21.1531	1
927.566	20193.3	0.0197578	0.571635	0.110874	23.1882	1
1287.81	20554.9	0.0271063	0.953251	0.242077	27.3259	1
313.469	15265.1	0.029007	0.639551	0.183917	4.69103	1
2792	21275.7	0.014217	0.765042	0.223478	39.9559	1
1378.11	23402.4	0.029591	0.889795	0.554948	35.0432	1
520.219	27430.7	0.0402802	0.528525	0.943296	11.2838	3
2108.61	28980.7	0.0303235	0.914426	0.977799	19.2406	3
1416.22	6794.34	0.0236512	0.757154	0.0277903	1.72848	3
442.308	19858.1	0.0318236	0.674095	0.139058	15.0157	3
859.182	22214.2	0.0250501	0.971565	0.42071	19.5359	3
1198.07	20029.3	0.0215449	0.745245	0.0796915	27.2203	1
761.522	26425.9	0.0131517	0.627071	0.704449	10.9222	1
825.88	24439.6	0.0494441	0.968237	0.717622	26.5562	2
983.555	19292.8	0.0400321	0.876687	0.0506624	28.5356	1
3809.69	31390.2	0.00508335	0.847113	0.979164	23.3729	3
688.028	24875.3	0.0430625	0.907128	0.732395	25.175	3
564.671	24539.5	0.0298529	0.846876	0.648435	12.0657	3
3085.24	21604.9	0.0068359	0.843539	0.201147	7.97759	3
1126.86	26599.7	0.0346816	0.775253	0.831036	23.6628	2
1379.12	23303.1	0.041316	0.93079	0.596198	30.8532	2
4569.21	18251.3	0.0476588	0.666593	0.00871638	36.8306	2
5782.31	24439.1	0.0126419	0.971046	0.548563	38.8591	2
4157.83	24684.5	0.00716887	0.773289	0.516601	30.7853	1
384.073	25169.6	0.0442775	0.979458	0.765095	8.6009	3
835.56	24318.8	0.0376902	0.573679	0.66376	35.381	3
2397.44	29573	0.013371	0.890461	0.927186	18.5147	2
409.561	23153.4	0.0436388	0.522539	0.591419	27.0954	3
1077.36	27409.6	0.0182246	0.647662	0.80483	21.2735	1
1493.11	24421.6	0.0193884	0.947386	0.583587	11.1397	2
1081.79	24115.8	0.0107061	0.518301	0.509115	6.57018	1
959.846	20584.4	0.0408653	0.973925	0.312858	23.5421	2
538.921	18860.6	0.0496318	0.584341	0.114063	37.6402	1
751.378	19650.4	0.0461844	0.74907	0.228297	27.7652	2
1018.25	19667	0.0237286	0.644373	0.0500798	25.7367	3
3309.62	24282.9	0.0392094	0.949416	0.668599	37.9351	2
906.018	24888.9	0.00664504	0.511626	0.536723	13.4224	3
665.518	18685.3	0.0487438	0.664911	0.0669095	29.8478	1
579.295	19280.6	0.0484802	0.731017	0.187179	30.2327	1
1715.47	22261.6	0.0222265	0.87987	0.411405	23.4363	2
2606.92	27206.3	0.00402209	0.591421	0.690615	25.9136	3
2786.74	21605.2	0.00750026	0.926887	0.187396	22.5598	3
2948.6	28278.8	0.00495982	0.956084	0.774097	18.3875	3
6612.21	22597.1	0.00191064	0.563652	0.255131	9.96059	2
689.272	21741.6	0.0244318	0.738217	0.361588	21.0163	3
545.566	21370.3	0.009745	0.601251	0.864512	2.88841	1
271.625	18078.4	0.0316171	0.749151	0.94972	8.82698	2
731.536	20350.9	0.0322827	0.986238	0.238707	11.0327	2
645.681	27219.9	0.0218079	0.562216	0.821164	12.6482	2
958.296	22989.5	0.0286206	0.749881	0.512228	14.4402	1
454.113	22166.6	0.0348048	0.645993	0.462142	14.7292	1
948.285	21487	0.0328698	0.819389	0.38642	35.0738	3
595.005	24270.2	0.0498215	0.925205	0.710718	23.3477	3
467.068	19768.1	0.0385446	0.678826	0.19918	12.172	2
579.934	23304.7	0.0480532	0.679292	0.617537	33.6108	1
1010.73	26368.5	0.0266712	0.794533	0.776361	32.5041	3
1937.31	22544.1	0.0186783	0.60945	0.40951	31.6394	2
991.488	14573.8	0.00799963	0.860756	0.135801	1.25007	2
1219.38	24957.2	0.0121071	0.679915	0.581887	16.4237	1
321.934	21817.8	0.0322374	0.694821	0.578025	6.1496	1
496.532	20877.6	0.0459718	0.796522	0.378783	21.8098	1
513.063	20555.2	0.0390207	0.617783	0.315686	21.4326	3
577.284	21433.9	0.0111767	0.65854	0.218316	7.14303	3
317.309	11226.6	0.0393617	0.709855	0.864084	6.64083	2
2952.68	20216.3	0.0171172	0.996986	0.0916963	26.6915	2
704.301	23906.7	0.0413245	0.592804	0.648708	39.2968	3
1011.44	20438.4	0.0207834	0.553662	0.185699	20.7056	2
281.81	25043.5	0.0424834	0.563006	0.745318	13.575	3
3103.64	22379.6	0.0404959	0.94989	0.50398	24.2526	3
1951.74	20262.9	0.0162771	0.941189	0.0241887	9.52478	1
827.212	19067.3	0.043895	0.881793	0.0986229	32.7072	3
384.342	25830.1	0.0415893	0.716309	0.79956	15.2318	1
493.84	11835.2	0.0411112	0.762773	0.342088	2.8603	3
1487.05	21781.3	0.0168372	0.888947	0.31545	28.8977	3
1642.1	24004.3	0.0420042	0.699215	0.66001	29.8266	2
714.518	20980.3	0.0464693	0.72136	0.390664	37.6536	1
328.43	11524.3	0.0493779	0.979621	0.543088	3.48812	1
266.481	20287.8	0.0475288	0.642911	0.380908	9.75378	1
4268.19	24523.2	0.0151115	0.87943	0.57192	13.5233	2
1516.57	26726.3	0.013972	0.954041	0.735852	16.4853	1
655.025	19800.9	0.0460206	0.645689	0.233197	37.9615	1
470.974	20530.6	0.017571	0.814711	0.12743	4.90655	3
852.551	19393.2	0.0288627	0.53255	0.0601852	33.5558	1
983.503	28602.7	0.0174206	0.515067	0.885386	38.5139	3
565.131	22459	0.0292921	0.873848	0.470449	9.21058	1
1619.48	11505.7	0.0322199	0.776852	0.975515	1.92867	3
1237.75	18637	0.0490285	0.873249	0.0563553	39.6438	2
2123.41	23412.2	0.0107397	0.63427	0.434084	30.0256	1
692.654	24676.4	0.0127933	0.641712	0.563559	14.0065	3
5433.02	21821.9	0.00391643	0.701062	0.186113	14.5093	2
591.716	26959.2	0.041424	0.748806	0.885998	24.9805	1
231.032	11477.2	0.0382908	0.520412	0.716609	2.32387	3
2103.95	22293.2	0.011746	0.81521	0.337056	9.15266	3
729.723	19642.7	0.0320692	0.836543	0.103162	19.7773	1
310.277	21430.2	0.0459887	0.853059	0.444415	7.27332	1
2512.58	26053.8	0.00881293	0.599741	0.64572	18.2434	2
582.949	28178.4	0.0246362	0.7429	0.892433	12.8731	3
1334.81	24462.8	0.020427	0.800242	0.597614	17.8829	1
3659.23	21372	0.0147225	0.859401	0.253688	30.3887	2
417.714	28425.1	0.0345318	0.643069	0.9612	24.4336	2
894.431	24547.4	0.0449998	0.939904	0.712974	33.002	1
432.592	19753.7	0.0476986	0.821246	0.242081	13.2317	1
870.461	22108.2	0.03651	0.656682	0.469722	38.0868	1
720.735	25895.2	0.0382212	0.734271	0.791272	29.7019	1
2267.41	15303.6	0.0278493	0.799482	0.982214	1.61244	3
4853.26	24058	0.0444063	0.822285	0.666216	25.5596	3
1892.75	13160.2	0.016369	0.945761	0.831918	1.77751	2
1452.86	25018	0.0115374	0.886314	0.585297	21.0995	3
562.178	20040.3	0.0420693	0.997712	0.255195	8.85723	1
989.168	23331.7	0.013288	0.574317	0.453015	8.57135	2
926.891	22487.4	0.0332663	0.653674	0.486725	16.6451	3
10932.2	30203.5	0.0020835	0.527906	0.866828	14.6409	2
3811.62	20712.7	0.0115592	0.852209	0.0313159	39.7441	1
2895.44	21357.8	0.0462941	0.538733	0.502786	17.5317	2
907.012	19053.9	0.0403994	0.910801	0.0864238	32.9326	3
624.525	17096.4	0.0266697	0.893942	0.218417	5.4939	2
824.826	27618.8	0.0488154	0.692964	0.973775	12.7142	1
751.925	22443.9	0.0428667	0.708966	0.529565	24.2682	2
963.689	20984.8	0.0100198	0.745313	0.0534356	6.14844	3
321.636	27211.6	0.0392133	0.57965	0.898636	9.38558	1
2375.35	16923.2	0.0130103	0.878676	0.506683	3.05617	2
1053.85	22763.2	0.0353689	0.760405	0.516242	31.3659	1
1479.98	27940.6	0.0220068	0.693918	0.867113	39.452	1
823.018	22160.1	0.047003	0.935826	0.514908	18.099	1
1074.28	19462.6	0.0348863	0.95924	0.10996	31.6794	3
2197.96	23498.8	0.0375478	0.924192	0.59885	30.9018	2
1990.15	22626.8	0.00841081	0.644996	0.338498	18.4688	3
2930.76	21528	0.00527814	0.927535	0.140473	18.7981	3
791.432	22162	0.0456729	0.657833	0.514953	18.9033	3
1110.6	25343.3	0.029014	0.713017	0.707858	37.6645	1
9401.29	29184.2	0.00165829	0.915841	0.787268	12.1444	1
1604.98	25621.2	0.0132924	0.791885	0.645208	12.4884	2
480.253	14207.8	0.0453884	0.999646	0.45065	8.81377	2
513.186	21386	0.0342108	0.573119	0.376094	24.2086	1
678.781	20220.4	0.0481775	0.977624	0.30089	25.3365	1
819.086	20748.9	0.0293725	0.598502	0.270778	33.671	1
1452.12	23847.4	0.0262775	0.945245	0.574989	31.9036	1
3792.92	25104.3	0.00814391	0.847429	0.56534	28.5269	1
198.859	12409.4	0.0350249	0.725203	0.960025	6.11865	2
1257.24	25068.6	0.0261578	0.976797	0.674252	21.0859	3
1067.76	20073.8	0.0287826	0.942779	0.178905	25.5549	1
815.575	21078.9	0.049012	0.882438	0.415983	36.9334	1
606.352	23967.6	0.039373	0.579863	0.644639	31.9858	3
479.927	13812.7	0.0408633	0.981055	0.711347	8.34706	2
622.943	25057.8	0.0456224	0.636076	0.755715	34.6525	1
2630.8	23576.2	0.0172561	0.525484	0.502787	9.53556	3
1059.04	26951.8	0.036183	0.749352	0.865926	30.7978	2
1033.41	19104.4	0.0078118	0.964024	0.0576342	1.92294	1
580.688	23982.3	0.045465	0.829445	0.678849	17.1677	1
511.134	18995	0.04219	0.615264	0.0762958	12.3651	1
1488.24	21073	0.0169454	0.520465	0.221348	19.3546	2
472.788	22837.8	0.0396403	0.641712	0.543377	20.0757	1
402.406	6158.92	0.0464732	0.820247	0.101007	2.63157	1
1253.76	24606.6	0.0171232	0.992678	0.587419	15.5917	1
1524.85	28441.1	0.00809396	0.580043	0.810223	27.6463	3
2012.82	24815.6	0.0302966	0.960446	0.669468	10.6525	1
718.699	26796.2	0.0124602	0.624661	0.724982	15.8195	3
1808.98	21760.5	0.0110826	0.947789	0.263201	22.5179	3
2176.09	28348.1	0.0112891	0.871114	0.828429	12.8673	2
1436.26	21915.5	0.0356867	0.984888	0.442956	28.6894	2
825.714	19399.1	0.0436045	0.617103	0.177523	33.881	2
1039.66	25293	0.0157538	0.617643	0.63514	10.6879	2
4302.56	21695.6	0.00932721	0.896941	0.243426	34.9196	1
1870.47	23895	0.00989825	0.679003	0.473459	21.4512	1
729.374	23759.5	0.035477	0.646735	0.606902	35.341	3
499.705	14754.6	0.0181254	0.864343	0.188961	3.2776	1
150.014	6810.84	0.0426898	0.873133	0.908254	3.06484	2
535.305	21202.6	0.0249986	0.782457	0.315505	8.28214	3
1042.38	28155.3	0.0356952	0.712159	0.945471	30.1464	3
1323.69	28363.8	0.0237147	0.806259	0.902817	31.3092	1
2502.11	22509.4	0.0128013	0.873369	0.361819	29.1724	1
1242.08	20064.6	0.0395551	0.894218	0.253865	35.1778	1
4210.24	19944.5	0.00630968	0.543698	0.0111207	10.7208	2
1443.14	20058.5	0.0424652	0.948356	0.271346	39.4391	2
601.07	23170.7	0.0275359	0.647251	0.519952	6.17617	3
2037.13	18498.7	0.0376151	0.892462	0.0191364	16.0839	3
493.04	20803.4	0.0347084	0.526769	0.309565	24.3203	3
337.097	14626.7	0.0498531	0.899029	0.163974	7.09135	1
868.825	21413.4	0.0440175	0.635482	0.429844	35.3613	2
651.606	27478.7	0.0450766	0.880807	0.949327	22.6938	2
3129.33	26448.9	0.00892047	0.829552	0.675597	25.4368	1
784.94	21285	0.0141686	0.873095	0.242207	5.60075	3
639.913	27019.4	0.0250896	0.511469	0.957431	4.18688	3
1226.05	24918.6	0.0147295	0.798285	0.593597	8.58789	2
361.45	24301.9	0.0483015	0.709744	0.707849	16.6532	1
1160.73	23104	0.0270347	0.904961	0.51294	16.3099	1
524.577	23497.9	0.0388193	0.806994	0.602109	14.6664	1
5071.98	21557.3	0.0116971	0.958169	0.243865	31.0993	2
816.222	20742	0.0428535	0.643938	0.348473	34.0737	2
875.178	21555.8	0.0343706	0.62286	0.397949	34.9109	1
872.61	25514.9	0.026477	0.79435	0.71062	27.5926	3
356.651	14337.7	0.0261755	0.740274	0.293355	3.93509	1
493.236	24045.2	0.0313375	0.713612	0.610372	14.2204	1
1212.46	25557	0.010763	0.980708	0.626377	11.2486	3
307.377	20527.3	0.0350263	0.693443	0.290765	7.41485	3
1714.88	21154.1	0.00997547	0.911528	0.0303001	7.9318	1
1669.2	29217.9	0.0267188	0.615995	0.985805	20.4625	1
925.053	27633.1	0.0399537	0.957034	0.928556	23.1833	2
1829.33	21211.4	0.0150431	0.767226	0.221114	24.6637	1
1474.79	26186.6	0.0227421	0.984353	0.743913	29.4714	3
928.257	29276.6	0.00585194	0.577692	0.848004	11.1144	3
1074.3	19658	0.02768	0.826368	0.0970112	18.4289	2
718.31	27215.9	0.0484512	0.801496	0.931252	26.6552	2
870.908	19612.1	0.0337028	0.800507	0.146699	27.9711	1
2430.34	22400.2	0.0150854	0.806758	0.368976	37.733	1
452.07	27337.8	0.0254557	0.695266	0.837529	12.9362	3
1476.22	29311.9	0.0189238	0.693249	0.946989	31.7695	1
4186.85	29955.6	0.0181521	0.785033	0.989239	17.7039	3
1035	26254.6	0.0305197	0.809557	0.787631	36.616	3
493.419	26273	0.0374146	0.544338	0.817451	30.5773	3
839.732	24756	0.0190153	0.992796	0.626703	7.25011	1
3144.48	20912.6	0.00916833	0.845478	0.0798774	26.5893	1
1060.73	28777.8	0.0299923	0.563314	0.964086	20.3731	3
566.787	21427.5	0.0297811	0.710164	0.368299	17.1027	1
1012.57	26628.7	0.0176804	0.681938	0.752236	18.5913	3
1099.52	23471.6	0.0270127	0.888939	0.543514	26.3985	1
2678.71	20715.5	0.0106171	0.960999	0.069292	14.8083	2
710.553	26003.8	0.0470329	0.836632	0.835975	30.4679	3
675.945	23061.1	0.0101568	0.529612	0.401884	3.43628	1
1258.71	20296.6	0.0191223	0.815766	0.0807548	30.7777	3
783.646	27246.3	0.0184299	0.603166	0.7957	23.3936	3
591.775	21634.1	0.0290284	0.5307	0.371851	25.9047	1
1610.8	28013.8	0.0453579	0.621985	0.976388	38.7448	3
1386.81	28615	0.0143747	0.841977	0.867549	26.1088	3
358.313	19762.5	0.0498284	0.552284	0.262624	22.1449	1
2076.73	21315.9	0.00209038	0.512718	0.0543857	2.41519	2
563.212	24969.9	0.0324601	0.662982	0.689481	22.6261	3
894.881	23156.7	0.0302747	0.932901	0.528853	21.6505	3
317.581	26796.8	0.0399454	0.502177	0.882888	9.47471	3
389.29	11234.6	0.0269729	0.847123	0.852729	2.94263	1
1910.22	22504.8	0.0267134	0.94609	0.449975	28.9569	2
394.538	12941.1	0.0314681	0.986752	0.565181	3.65224	1
921.139	20263.4	0.0254387	0.728171	0.166083	17.7692	1
2503.05	23386	0.00575754	0.784613	0.391437	6.77662	2
816.555	21518.8	0.0376509	0.961731	0.405828	21.9215	1
1020.5	22154.7	0.0169111	0.903889	0.361405	18.7309	3
1424.67	19364.2	0.0354597	0.927834	0.030818	24.2058	3
418.984	25926.2	0.0311789	0.662738	0.769014	12.3392	1
755.183	27801.4	0.0396998	0.808006	0.939641	22.2945	2
1037.52	21266.2	0.0155537	0.954427	0.951435	2.663	3
4713.5	22870.7	0.00452151	0.945848	0.311208	28.2177	3
2788.8	29295.7	0.0183321	0.707264	0.940916	38.9212	2
314.175	19717.2	0.0377391	0.673366	0.65679	3.99615	3
306.194	17785.2	0.0447097	0.594768	0.799149	5.33114	2
1212.85	21437.8	0.0221962	0.816406	0.317299	32.1613	3
1419.51	24626.4	0.0185758	0.753759	0.601611	16.2907	1
1028.89	19682.4	0.0330298	0.785811	0.125298	31.4517	1
11023.9	24597.9	0.0030325	0.705937	0.46977	37.9201	1
914.014	29297.1	0.00777969	0.772993	0.86958	9.45514	3
1148.2	19170.1	0.035277	0.758213	0.0350854	12.0995	3
995.739	21261.1	0.0186938	0.730721	0.271301	11.1709	2
7342.97	26556.3	0.00931052	0.923449	0.686908	37.1989	2
2558.46	21559.6	0.0234909	0.917713	0.335055	21.3274	2
982.96	27588.2	0.030094	0.733812	0.87813	32.5313	1
2319.33	21086.6	0.00846259	0.687586	0.068863	13.7969	2
1841.91	15442.6	0.0102319	0.968922	0.401323	1.12366	3
602.922	19538	0.0388936	0.825492	0.143035	17.8664	1
312.854	25529.7	0.0433402	0.691088	0.793941	11.0354	3
4559.68	23277.9	0.011959	0.943492	0.43715	28.2507	2
311.685	20488	0.0440239	0.51537	0.332587	12.8708	1
1976.95	20923.6	0.0232529	0.678576	0.258073	38.3342	2
379.746	19271.8	0.0478009	0.617452	0.170224	20.5241	3
417.926	18559.7	0.0376371	0.732043	0.313415	9.7555	2
525.382	4225.7	0.0375523	0.988146	0.391012	1.65475	2
1114.97	20798.5	0.0302425	0.851711	0.293049	21.9969	2
3603.15	28701.7	0.00869325	0.906223	0.83592	25.4535	1
767.384	26697.4	0.030921	0.903527	0.817909	19.9637	1
591.59	25374.1	0.0450718	0.644494	0.783426	34.2061	1
771.547	26340.1	0.0277093	0.581186	0.773427	35.8164	3
638.463	21347.5	0.0235521	0.685225	0.32427	7.67748	1
505.444	23067	0.0397913	0.581913	0.563515	27.6466	1
666.003	20177.1	0.026383	0.943408	0.536518	7.66108	2
1958.53	21961.5	0.0120969	0.555092	0.290564	21.2753	2
961.077	21178.2	0.0292573	0.809651	0.323568	21.2565	1
2157.93	23616.2	0.00603036	0.68164	0.405919	14.4751	1
752.075	21357.1	0.0306515	0.519065	0.356892	36.5988	1
11520.5	23701.7	0.0130492	0.539604	0.00377211	1.44501	1
405.396	27378.9	0.0284948	0.638152	0.868725	8.90687	1
703.55	22379.4	0.0435517	0.96854	0.520004	6.98184	3
1806.51	22159.6	0.0431243	0.803771	0.495501	24.2084	1
2010.08	23291.9	0.00977239	0.681683	0.417025	20.696	1
4556.04	26540.6	0.0131879	0.842552	0.711731	35.9545	2
699.424	22133.5	0.0378731	0.52669	0.470259	38.2852	3
999.619	22531.7	0.0303366	0.957095	0.471548	22.6358	1
2937.01	27201.5	0.00269345	0.795405	0.671013	7.22745	3
952.127	22934.1	0.0226314	0.634178	0.474495	28.9566	3
1968.67	24310.9	0.0151809	0.864713	0.550142	17.5867	2
6622.38	26836.9	0.00619795	0.907011	0.683989	19.7737	2
968.974	21380	0.0236877	0.81425	0.323529	14.9755	2
625.102	25935.8	0.02493	0.698551	0.730597	16.0303	1
1153.49	22767.6	0.0198279	0.969593	0.445685	21.077	3
570.754	25217.6	0.0145781	0.552314	0.622072	15.7606	3
469.065	26391.3	0.0224879	0.800306	0.763793	7.64111	3
476.628	23525.7	0.0415238	0.76236	0.610289	19.3173	3
5578.62	24209.4	0.00938763	0.713278	0.497026	33.3956	3
616.772	22317.6	0.0217037	0.758072	0.408462	9.77815	1
2139.46	27639.5	0.00860318	0.9315	0.758797	13.6293	1
786.434	21264.9	0.0210373	0.751432	0.279204	21.0221	3
892.738	21051.4	0.0326707	0.75179	0.338824	17.9552	2
1695.33	29520.4	0.0199649	0.999116	0.965473	21.2374	1
850.754	19855.5	0.0320697	0.731919	0.15958	34.0829	3
1970.34	18535.1	0.0485743	0.545304	0.0176992	36.9465	2
1084.46	26643	0.0389094	0.677928	0.851356	37.5449	2
229.598	5831.63	0.0411074	0.560615	0.723272	1.24894	3
579.911	26233.3	0.0477906	0.544735	0.851704	30.0496	2
788.688	25963.1	0.0208695	0.615656	0.716906	27.0376	3
1358.88	20589.3	0.0134013	0.64542	0.126156	28.3081	3
606.723	20498.7	0.0399602	0.598686	0.301768	25.2246	2
586.486	8182.55	0.0381867	0.696954	0.0770405	4.69697	2
431.859	19672.4	0.0354858	0.786237	0.125234	11.0093	3
1063.05	26511.4	0.0408258	0.845856	0.851719	30.3361	2
920.226	21538.7	0.0128343	0.911732	0.325866	3.99803	2
8746.17	31682.8	0.00376485	0.722586	0.98958	23.0037	2
926.665	19952.5	0.0459645	0.813625	0.275079	31.7073	2
6371.29	20955.3	0.00645955	0.921876	0.048358	34.4049	1
548.202	25644.8	0.0384409	0.698488	0.771378	24.1606	3
785.259	26007.5	0.0483396	0.863293	0.840235	33.9388	3
406.696	20257.8	0.0456646	0.674773	0.301447	19.1028	1
606.385	21943.7	0.0355072	0.984241	0.443525	13.6389	1
457.457	5889.95	0.0464298	0.75839	0.483251	1.55814	1
5295.16	25165.4	0.00872414	0.79006	0.575571	29.4228	2
1032.97	2595.95	0.0452972	0.561599	0.0345049	1.29087	2
2019.06	19733.9	0.0230902	0.655316	0.0219845	32.5529	3
965.711	28380.5	0.0238552	0.732584	0.910125	25.1484	1
3688.37	23881.3	0.0103738	0.848551	0.471286	36.3541	1
1472.79	22420.4	0.00858703	0.633823	0.32649	13.4693	3
144.906	8594.28	0.0467573	0.515743	0.901273	5.45508	2
552.404	20225	0.0360068	0.902514	0.258711	10.0839	3
963.334	20464.7	0.0195812	0.749012	0.112365	23.5021	3
923.454	28144.7	0.034734	0.638189	0.940638	27.7009	3
926.397	26287.8	0.0332835	0.701247	0.799084	38.0105	3
1787.61	25595.6	0.0245327	0.99407	0.706756	35.0719	1
1164.58	22162.5	0.0220277	0.676268	0.391515	39.1811	3
2582.91	24243.7	0.0124769	0.973203	0.530527	36.5375	3
725.93	20899.6	0.0241123	0.584238	0.257778	14.7601	2
269.556	22124.1	0.0427727	0.718473	0.609237	5.16378	3
7115.24	31212.9	0.00210296	0.82151	0.93669	8.01873	2
13470.6	26239.4	0.00325165	0.53725	0.606692	38.6744	2
960.21	28836.7	0.0149551	0.622977	0.888038	17.4819	1
987.697	21968.1	0.0105608	0.934022	0.789915	2.87829	2
545.521	15205	0.0485187	0.778307	0.486065	4.61213	1
2871.54	22142.3	0.00524415	0.908824	0.234342	11.8709	1
645.796	22030.5	0.0390523	0.529113	0.468555	21.3695	2
553.527	21975.1	0.0475792	0.68108	0.521084	12.928	3
541.975	19867.3	0.0462578	0.676643	0.248208	21.5073	1
1175.6	19319.3	0.0453823	0.553256	0.0338213	39.2402	3
451.184	25473.7	0.00777607	0.573656	0.589994	2.79622	3
6650.5	29970.8	0.00306747	0.873449	0.865728	31.6883	3
1378.5	23973.1	0.00740797	0.82134	0.457838	14.5393	3
509.303	19900	0.0272124	0.514359	0.093588	11.8587	2
1331.48	21321.5	0.0231522	0.967652	0.303702	30.5424	3
704.045	21500.3	0.0249207	0.564911	0.525812	7.99505	2
652.374	26511.9	0.0376323	0.955375	0.835432	18.6576	3
6336.13	21785.9	0.00723714	0.622883	0.234037	35.9878	2
1114.65	24613.7	0.0351489	0.900656	0.673769	24.4334	3
932.827	19936.9	0.0478046	0.738784	0.272874	38.4447	2
361.486	17287	0.0494112	0.77181	0.675464	4.29695	3
629.956	23272.8	0.0468701	0.501846	0.619101	33.292	2
326.152	9694.58	0.0499254	0.950145	0.214383	5.83829	2
479.401	6925.54	0.0423998	0.710158	0.515339	2.353	1
1932.04	26748.2	0.0143982	0.888643	0.739298	14.8133	2
2025.9	27231	0.0218036	0.841316	0.816921	27.6188	2
1983.29	29917.7	0.0128554	0.907646	0.95266	14.3767	2
1990.21	27696	0.0098761	0.542531	0.769163	29.6228	1
1186.01	21671.7	0.0144621	0.579771	0.275924	23.9026	1
3124.85	23505.7	0.0109307	0.717641	0.461225	19.3964	2
409.418	8855.73	0.0125254	0.697312	0.423086	1.07536	3
678.859	27636.4	0.0392486	0.779733	0.919251	17.7129	3
333.029	25695.5	0.0354561	0.516603	0.762704	15.2662	1
584.939	19795.6	0.0462191	0.904941	0.24101	17.3382	3
909.158	24416.1	0.035343	0.782382	0.658645	24.0529	3
425.658	8614.97	0.0488033	0.931906	0.538228	4.70092	2
888.426	20147.7	0.0172223	0.741488	0.0594907	9.76205	2
3027.92	22435.4	0.0202727	0.924197	0.414354	36.3047	2
1115.26	19796.9	0.0314657	0.677801	0.121301	28.227	2
1130.44	26785.1	0.00779944	0.943572	0.694842	9.54113	3
1288.26	6077.04	0.0435485	0.936414	0.0297658	2.40358	3
2048.56	25287.8	0.0172931	0.677765	0.643927	28.3097	2
573.401	19096.9	0.0443308	0.653479	0.0943967	25.3501	2
2362.97	19963.3	0.0154689	0.824217	0.0270058	28.7231	1
991.261	20321.1	0.0476497	0.809245	0.334517	5.95917	2
1199.93	21561.6	0.0185566	0.669161	0.310552	27.2542	1
963.317	25741.8	0.0274128	0.991043	0.735375	23.067	3
1221.43	19513.6	0.0310476	0.575194	0.0326086	27.7384	1
639.12	20767.4	0.0403039	0.579411	0.344169	25.9174	2
395.257	19526.4	0.0350727	0.629391	0.111874	8.55588	3
1019.03	27984.6	0.0103824	0.532057	0.794994	12.7324	1
553.873	26682.9	0.0280042	0.573296	0.804727	24.9118	3
4687.34	28873.9	0.0328052	0.79909	0.994874	14.8675	1
776.34	19837.3	0.0315376	0.579786	0.134177	38.4633	3
304.685	2863.53	0.041245	0.942399	0.310587	1.50865	2
598.504	22518.8	0.0133851	0.650128	0.369138	11.8117	3
3895.52	31115.4	0.00695085	0.752813	0.987924	7.08011	3
548.52	26717.5	0.0308235	0.870873	0.824903	12.7808	1
984.148	26288.6	0.0191988	0.589205	0.732169	35.8482	3
741.129	13902.7	0.0421427	0.70583	0.970463	4.40902	1
298.401	22870.3	0.048192	0.514319	0.587828	19.5777	3
414.785	24479.2	0.0378516	0.614436	0.679828	13.9643	1
617.876	26477.9	0.0489085	0.688897	0.878607	35.5527	1
460.127	24359.5	0.0485967	0.893506	0.715269	16.7988	3
2156.24	29411.8	0.0209901	0.742285	0.964452	35.0022	2
446.067	26207.3	0.0336192	0.760865	0.794552	14.7089	3
330.663	5960.45	0.0275079	0.619964	0.85896	1.03453	3
636.249	25783.2	0.04441	0.875323	0.818143	18.7197	2
804.686	20226	0.0396635	0.831766	0.265564	30.8241	1
466.985	21078	0.0233505	0.686036	0.275074	12.4008	3
747.925	28109.3	0.0255841	0.766553	0.899192	21.3415	3
1058.07	17868.3	0.00561665	0.910016	0.205284	1.22529	1
910.328	26909.6	0.0161148	0.720754	0.75988	5.69903	2
748.146	26984.3	0.0179038	0.872086	0.797908	7.28608	3
2085.31	20680.2	0.009409	0.72831	0.0790954	13.7508	2
815.674	23603.3	0.0376331	0.653874	0.611463	26.2141	2
1511.18	20454.1	0.0222627	0.919069	0.182295	25.2954	1
2723.01	28350.5	0.0111777	0.871877	0.834714	34.4692	3
4438.6	20922.7	0.0157612	0.986167	0.191466	38.0334	2
1549.55	22416.4	0.0277725	0.98673	0.449512	39.9183	3
1807.79	28228.9	0.0259345	0.755232	0.910667	36.3543	2
672.589	23895	0.0438039	0.837874	0.655996	18.8808	1
608.369	21498.2	0.0246514	0.646608	0.361759	9.35935	2
395.137	19972.8	0.0274891	0.544249	0.130325	10.0157	3
625.916	19590	0.0415605	0.719818	0.197976	24.9982	3
4075.67	21292.3	0.00479741	0.555258	0.0914938	24.2502	1
732.053	19643.6	0.0496976	0.771175	0.253354	25.664	2
1268.98	20369.2	0.0486218	0.930739	0.329038	21.2839	3
2400.34	20364.7	0.0115848	0.89782	0.0324104	31.1954	3
754.724	26019.6	0.0489844	0.857787	0.842694	32.8514	3
1130.9	19548.4	0.0407086	0.998867	0.158667	37.7991	3
4889.26	28083.7	0.0016344	0.68473	0.715121	10.5746	3
1613.97	23940.6	0.0110261	0.601046	0.487697	22.1379	3
2284.04	20844.1	0.00816306	0.949793	0.0215921	3.60053	1
849.903	27981.6	0.0342272	0.677253	0.928504	29.3106	3
857.548	21218	0.0139133	0.570647	0.236378	15.5088	1
2418.43	22291.7	0.0407204	0.971258	0.505549	30.3229	3
740.45	20814.3	0.0422744	0.945103	0.381952	18.7755	2
960.358	23217.6	0.0148325	0.775538	0.458953	6.64766	2
347.544	9292.66	0.0210951	0.532607	0.305959	2.77198	2
2973.62	26299.2	0.0337212	0.762337	0.800367	37.5062	2
737.796	24528.9	0.0345777	0.500329	0.667543	34.5923	3
654.148	21217.2	0.0180217	0.684038	0.258318	10.0038	3
2476.19	30146.7	0.012009	0.870505	0.957167	17.3729	2
614.887	21286.4	0.0428505	0.676146	0.40822	30.4075	1
562.466	22288.9	0.042186	0.515664	0.514355	23.5424	1
664.25	25944	0.0161355	0.526348	0.685411	19.4013	3
310.867	25477.8	0.0448715	0.682549	0.816496	9.37471	3
530.423	26346.4	0.0487791	0.562756	0.870051	32.9786	3
1505.06	25362.5	0.0155458	0.984197	0.64381	17.3893	1
2708.75	20924.8	0.0129162	0.816783	0.153188	17.0421	2
821.43	25860.4	0.0170927	0.717625	0.68526	12.9577	1
415.424	28476.8	0.0365201	0.57282	0.980462	27.1304	2
651.291	24319.2	0.0217603	0.505797	0.586366	29.6316	3
4132.82	31232.9	0.00525129	0.54981	0.976211	17.7521	2
1675.59	21537.4	0.00677487	0.815439	0.174811	9.73537	1
655.606	24638.8	0.0468215	0.699589	0.725434	36.0174	3
564.233	23849.3	0.0448651	0.590491	0.650948	30.3472	3
3190.14	22830.6	0.0151869	0.971594	0.4124	25.6153	2
679.421	20981.7	0.0247816	0.500924	0.281029	10.4612	2
1521.7	26374.6	0.0162832	0.621179	0.721147	20.638	2
525.47	19890	0.0305519	0.622953	0.11554	19.2851	3
1076.47	28320.2	0.0402206	0.762716	0.975894	14.336	1
603.611	21235.3	0.0413702	0.984373	0.393749	15.5993	1
1044.17	22254.7	0.035995	0.820499	0.479918	33.1472	1
11974.4	26792.1	0.0048414	0.775774	0.667309	13.9745	3
1910.78	28557.4	0.0131452	0.55426	0.859876	18.6644	2
2204.82	30184.7	0.0145029	0.846943	0.972787	23.4805	3
633.224	27693	0.0181536	0.636333	0.830783	17.3912	3
741.508	26510.2	0.0463685	0.762715	0.871243	36.8926	1
2691.78	30158.8	0.0037667	0.692041	0.885557	11.1	1
323.276	23433	0.0470062	0.790073	0.870441	8.80867	1
2624.93	21352.6	0.00951579	0.607189	0.169913	32.9896	1
1508.9	25691.6	0.0192218	0.818989	0.686921	36.7987	3
1328.1	25823	0.0156686	0.750188	0.67867	11.5313	2
675.312	25443	0.0323014	0.668248	0.758257	12.5919	2
2424.54	24424.4	0.0174868	0.779441	0.573352	25.1103	2
2539	21891.4	0.00528249	0.89964	0.219492	10.5548	1
1031.66	20155.7	0.0336526	0.632276	0.232563	32.4767	2
315.196	20014.5	0.0444513	0.740403	0.685233	5.57952	1
1208.17	27732.1	0.0486127	0.943645	0.966568	34.8471	1
5411.19	25483.2	0.0112318	0.964761	0.625696	23.732	2
2563.86	26684.3	0.0116584	0.971632	0.713461	27.3011	3
381.891	20135.9	0.029104	0.707666	0.165038	9.45969	3
1507.24	26009.3	0.0186141	0.56789	0.704467	26.4794	2
1403.35	21359.1	0.0280896	0.791942	0.345029	39.6584	1
678.528	8184.77	0.0375224	0.718374	0.483972	3.79082	2
425.355	25335.7	0.0273997	0.638558	0.701544	11.0648	1
188.65	14925.3	0.0461218	0.526766	0.293878	9.03469	2
533.438	19510.2	0.0169788	0.880774	0.849011	4.0351	1
1103.57	20384.1	0.0187714	0.625453	0.107056	34.3124	3
372.831	22755.8	0.0396593	0.675305	0.545048	9.87194	3
1800.14	21232.2	0.0137046	0.757243	0.22133	34.322	3
451.211	19382.9	0.043996	0.829187	0.17429	15.4957	1
894.513	24922.5	0.0216403	0.556597	0.640574	36.0545	3
1901.58	21355.1	0.0121197	0.793256	0.205619	33.2756	3
1982.03	20537.2	0.0112957	0.841083	0.0277822	15.5407	1
555.042	19474.6	0.0368644	0.523552	0.0929814	27.8257	2
482.168	20219.9	0.0348485	0.872759	0.238131	10.2283	1
5244.32	22246.3	0.0207191	0.548735	0.007081	29.9539	3
569.473	20351.7	0.0463202	0.505127	0.317419	35.9413	2
1087.51	27772.5	0.0477282	0.781574	0.965766	36.0736	1
356.294	21514	0.0476229	0.545042	0.450249	18.8106	3
1867.24	20829.3	0.0169216	0.974891	0.192268	32.7161	3
890.303	23479.3	0.0129319	0.627676	0.468958	18.1022	3
1036.2	29186.1	0.017371	0.808675	0.924347	20.758	3
793.415	20856.3	0.0414387	0.999107	0.356821	19.0823	2
1300.7	26740.3	0.0396455	0.771823	0.857525	35.8056	2
296.284	22948.9	0.044777	0.643957	0.601057	12.1705	3
389.304	8687.51	0.0437404	0.537432	0.53695	4.85199	2
655.412	23407.6	0.0123195	0.684504	0.450764	11.1615	3
992.919	20019.7	0.0252218	0.569793	0.114835	25.9183	2
2682.21	23360.3	0.00496087	0.563999	0.379214	33.6914	3
495.523	18524	0.0468516	0.969269	0.0867819	9.50256	3
1582.28	23123.2	0.0169913	0.722875	0.461847	29.7328	1
895.908	20594.9	0.0310446	0.850582	0.255658	18.854	1
570.408	25836.3	0.0414103	0.640205	0.795641	30.5779	3
2535.22	22024.6	0.0175111	0.913538	0.34351	37.7625	1
1703.18	19971.9	0.0206601	0.940417	0.0556241	35.8785	3
555.363	27424.8	0.025781	0.92635	0.89709	8.66501	1
3668.74	29086.4	0.0284189	0.802783	0.992938	18.0554	1
493.327	27106	0.0246169	0.537733	0.817487	21.5015	3
476.252	24368.8	0.0280942	0.502651	0.624404	25.4858	3
509.435	24896.8	0.0231146	0.620347	0.641895	15.6406	3
781.615	19532.5	0.0498512	0.912479	0.23159	34.0605	1
234.856	2644.66	0.0450495	0.925802	0.968423	1.03801	2
423.282	27430.7	0.0268154	0.616087	0.863764	9.81899	3
631.001	26099.6	0.0391698	0.75553	0.812272	15.8485	2
1783.99	21514.7	0.0225511	0.86984	0.325285	34.506	1
1496.08	24348.4	0.00311785	0.539438	0.442256	1.77989	2
1568.59	26129.1	0.0278931	0.728849	0.766327	33.5134	2
2634.78	24894.1	0.0268493	0.865367	0.663617	38.7376	1
1848.21	24732.3	0.00973688	0.647159	0.549091	35.3529	3
2839.23	28482.7	0.0151548	0.621771	0.868651	37.0319	2
443.054	19863.7	0.0369154	0.64579	0.189678	19.8789	3
2014.94	30831	0.00910851	0.517942	0.993881	34.9719	2
870.49	27095.6	0.0221919	0.654211	0.809546	10.7734	2
1255.87	21524.9	0.0176533	0.610688	0.291183	29.0366	1
2782.73	27169.8	0.00649079	0.995282	0.712116	6.20864	2
3445.03	22559.2	0.0049612	0.566176	0.292609	25.3329	1
2438.93	27325.4	0.0244287	0.897604	0.833886	13.198	2
485.931	20833.8	0.0224101	0.840593	0.262911	5.02249	1
1461.19	20518.3	0.0134674	0.65924	0.0538804	35.1227	3
571.299	10152	0.0393427	0.958649	0.531313	5.40942	2
708.009	19267.7	0.0487151	0.706858	0.154856	39.8878	3
1119.97	19749	0.0387712	0.966593	0.180725	37.888	3
353.896	20859.8	0.0459748	0.537168	0.370162	19.1782	3
758.694	22144.5	0.0338417	0.694958	0.456396	33.865	3
1647.08	20526.5	0.011989	0.745921	0.0833031	16.5077	1
539.747	9233.99	0.0206991	0.726796	0.589957	2.48569	2
718.178	21545.7	0.00966986	0.744789	0.318774	3.10421	3
896.574	18756.6	0.0279583	0.802036	0.0476076	6.20463	3
3453.1	25897.9	0.00947345	0.901872	0.635707	13.0702	2
241.287	4088.79	0.031522	0.521955	0.237485	1.12306	1
299.112	13062.9	0.0269825	0.606662	0.181432	3.17126	2
655.082	21772.2	0.0434027	0.747157	0.457385	21.6249	2
1636.78	19003.1	0.0400148	0.669584	0.0241947	38.2515	1
1410.39	20264.7	0.0218374	0.78037	0.0387014	31.182	3
1072.31	20355.8	0.00926708	0.575957	0.0421151	8.33154	3
11019.4	31986.6	0.00238165	0.675974	0.995222	21.5709	1
327.393	10272.8	0.0358878	0.734164	0.147898	3.82806	1
363.663	4389.32	0.0439785	0.678702	0.106445	2.02655	1
212.968	23018.3	0.0252298	0.720854	0.928498	6.25778	2
1501.18	20994.3	0.0139994	0.835294	0.183768	18.9682	1
1307.19	22371.4	0.0102723	0.556797	0.322216	17.3101	1
7369.27	26106.6	0.00596991	0.533368	0.623562	39.9245	2
1112.77	20136	0.0447518	0.8476	0.280733	36.0755	2
1343.6	29057.4	0.0233252	0.94657	0.95033	23.7361	3
598.9	20274.6	0.0195318	0.817419	0.175637	6.08699	2
1321.37	18903.5	0.0436287	0.685889	0.0270764	16.4412	1
1055.92	9367.39	0.0482658	0.742701	0.662509	6.32706	2
436.376	19286.8	0.0350266	0.766913	0.0996887	5.34507	1
8977.76	28884	0.00265422	0.772087	0.788364	14.0938	2
343.763	10342.2	0.0390473	0.966597	0.871088	3.0547	1
502.864	23464.5	0.0480335	0.523408	0.636709	37.6792	1
2276.08	12796.7	0.0288919	0.880107	0.988167	3.02924	1
2743.71	25830.2	0.0288169	0.743146	0.748727	22.1512	2
7028.02	21817	0.00599452	0.66167	0.21701	31.8945	2
922.948	21696.8	0.0247746	0.681819	0.362835	16.4341	2
480.857	25107.7	0.0382512	0.861942	0.729247	15.6947	3
1955.69	20699.2	0.0255039	0.99742	0.252012	18.3341	3
1627.21	24691.8	0.0282901	0.940977	0.656258	35.9621	1
432.501	25006.2	0.0454031	0.80864	0.750179	12.6966	3
1201.28	22983.2	0.0165436	0.754097	0.448077	20.4145	1
872.424	21746.2	0.0115778	0.544721	0.26995	22.2326	3
652.046	20698	0.0498853	0.896164	0.37223	27.1731	3
547.773	23961.7	0.0289194	0.732873	0.594906	12.6822	1
359.972	22346.1	0.0469591	0.696611	0.543249	9.95188	3
1947.57	20194.6	0.0221597	0.841031	0.104579	27.2314	2
988.895	21447.9	0.0126265	0.778629	0.244476	6.21936	1
753.395	24489.2	0.0476006	0.868821	0.722976	33.8826	1
1369.72	26810.9	0.0287394	0.956714	0.817121	37.6873	3
748.323	19983.8	0.0290227	0.758621	0.131987	22.2132	1
596.927	17864.5	0.0166229	0.916022	0.758829	2.29636	3
2161.01	28851	0.00713335	0.959205	0.831084	14.998	3
1965.87	20764.6	0.0149025	0.729554	0.140636	20.3466	2
349.625	19576.2	0.0342271	0.671155	0.140209	6.86873	3
1141.57	14108.5	0.0344128	0.727109	0.488397	5.70367	2
1418.66	28020	0.0143203	0.601901	0.829442	38.5891	3
326.346	22248.6	0.0264287	0.747771	0.428459	1.42614	3
1939.25	24143.1	0.00627816	0.936857	0.469488	4.61472	2
342.176	14448.9	0.0204091	0.712821	0.768618	2.29751	3
939.571	24101.3	0.016945	0.646166	0.542754	19.189	1
2033.99	21386.5	0.0132955	0.633611	0.234852	35.1141	1
757.864	23501.1	0.0365831	0.583626	0.596261	25.0617	2
2232.87	21036.5	0.0150168	0.709451	0.214268	36.7687	1
953.467	26500.8	0.0122271	0.77413	0.706448	10.3261	1
450.771	25575.4	0.0208804	0.632644	0.693084	7.42811	1
960.038	26755.6	0.0222953	0.669016	0.781369	25.8996	1
952.312	21154	0.0150326	0.694424	0.218833	14.3328	1
663.951	21578.9	0.0282172	0.524005	0.372619	29.143	1
1660.94	29253	0.00901338	0.664718	0.872925	16.1227	1
486.592	19625.6	0.0466626	0.534432	0.204583	32.0076	1
866.18	19263.9	0.0463544	0.975834	0.13643	32.0589	1
3789.64	30160.1	0.00704764	0.530839	0.921593	22.9617	2
1672.07	28116.6	0.0188925	0.740912	0.86139	21.3229	2
387.714	15864.6	0.0189489	0.607054	0.908589	2.3801	1
348.13	20841.1	0.0403976	0.535783	0.914666	4.64447	3
816.35	28271.4	0.0289168	0.755421	0.926875	19.2217	3
360.454	17584.5	0.0368494	0.74386	0.142294	5.38141	2
3252.23	20537.3	0.0162434	0.723804	0.0147083	34.4599	1
1655.91	18271.4	0.0499946	0.990925	0.0262041	25.7328	2
923.377	18922.6	0.0496101	0.882692	0.109921	39.7185	3
5945.34	18020.3	0.0233882	0.679018	0.00717005	8.58862	2
472.232	24004.8	0.0212029	0.788783	0.617943	5.74936	1
366.577	15276	0.039875	0.742614	0.182352	7.09574	2
695.128	21801	0.00746024	0.574647	0.232464	9.04015	3
1205.02	19598.4	0.024945	0.72362	0.0717389	32.2909	1
782.568	21328.6	0.0497488	0.860823	0.448065	37.1235	1
613.474	21365.8	0.0220631	0.501668	0.307783	11.6254	2
446.271	9857.12	0.0404303	0.911299	0.434949	5.33793	2
543.992	21459.1	0.0263448	0.608124	0.343229	11.6061	1
567.936	16630.3	0.0107109	0.959282	0.436101	1.97448	3
550.725	29033.3	0.0161928	0.54133	0.910265	8.32835	3
859.873	27522.3	0.028804	0.689598	0.867271	28.9749	1
1355.35	30082.8	0.0108736	0.698489	0.940776	15.3823	1
974.621	22396.1	0.0308579	0.555351	0.474705	24.0104	2
891.061	20848.5	0.0489297	0.868229	0.395385	20.8753	2
878.443	20905.4	0.0422545	0.570855	0.367656	39.6323	2
1802.26	21233.9	0.0141018	0.601343	0.226531	22.0905	2
2214.89	28585	0.0370153	0.899442	0.987755	14.5617	1
305.647	5283.19	0.0476027	0.893945	0.154635	2.29864	2
267.117	20107.6	0.0432827	0.629114	0.294105	9.62603	3
2029.03	23579.7	0.0308979	0.940687	0.58074	37.8584	2
3385.72	27831.8	0.00444802	0.643492	0.73307	32.6918	3
3919.85	22755.4	0.00724358	0.809106	0.338848	17.1647	2
485.631	3019.28	0.037675	0.967618	0.414094	1.44065	2
1292.52	21459.1	0.031884	0.834546	0.377457	26.5326	2
668.563	21010.8	0.0234965	0.732177	0.282556	13.7438	1
1071.93	23484.8	0.028369	0.780435	0.547557	32.1659	1
425.93	20941.4	0.0193194	0.66695	0.223299	8.45033	3
741.138	24696	0.0337546	0.728029	0.681984	15.4827	2
2439.86	20737.1	0.0114646	0.856328	0.0808573	25.2323	1
467.446	20966.2	0.0314419	0.675108	0.321799	8.85535	1
240.973	24143.4	0.0419605	0.525878	0.686629	7.06708	3
508.477	12711.1	0.0157227	0.66462	0.238581	2.83325	2
470	26920.9	0.0487266	0.503683	0.910446	30.8468	1
595.961	21711.5	0.0291131	0.514108	0.390458	30.45	3
1087.1	22117.9	0.0417678	0.844806	0.487528	17.7901	3
387.202	13116.3	0.034455	0.5524	0.101321	4.96154	1
2212.39	22486.3	0.0378595	0.772245	0.504595	9.22168	3
1206.7	21475.9	0.0316154	0.91658	0.510846	4.89668	3
846.715	22810.6	0.0357972	0.711907	0.530025	33.1922	1
1422.46	19816.9	0.0314962	0.939639	0.154539	38.8436	1
1428.31	21454.1	0.0110736	0.612971	0.234137	12.5624	2
772.879	24313	0.0266064	0.524195	0.619105	39.8722	3
337.061	20136.7	0.0485084	0.517695	0.308994	17.9629	2
1693.08	21812.3	0.00678682	0.811512	0.213493	8.18772	1
4468.43	22480.3	0.00518417	0.800291	0.282641	38.3408	3
797.187	23647.6	0.0248736	0.877821	0.543827	19.3487	3
647.362	24356.2	0.0495049	0.797231	0.719051	31.1537	3
1187.68	19752.2	0.0192474	0.759494	0.0392945	13.376	1
2007.22	25527.3	0.0142307	0.965533	0.647994	31.6569	3
3785.3	27978.5	0.0103975	0.62496	0.799273	31.89	1
1581.7	29084.6	0.012708	0.937502	0.891046	22.6697	3
371.523	6541.91	0.0400165	0.807876	0.418223	3.80003	2
500.086	18476	0.0446081	0.908589	0.615739	10.4562	2
1769.94	28272.1	0.0159376	0.68383	0.852654	34.0354	1
407.149	25031.5	0.0188291	0.652737	0.637043	7.31751	3
6475.66	23946.6	0.00689581	0.90336	0.459972	23.739	2
1017.96	20419.2	0.0246555	0.804002	0.193358	23.0493	1
1974.69	21457.6	0.021321	0.573525	0.304378	39.7113	2
7080.98	25457.1	0.00389618	0.526345	0.547098	24.0674	2
771.658	19546.3	0.0472136	0.767937	0.208423	38.2801	3
1149.29	22391.3	0.0131863	0.596738	0.351011	29.3026	3
2132.35	27002.1	0.00750532	0.664055	0.706918	19.1203	1
784.214	26630.3	0.0413036	0.86576	0.941741	11.2787	3
987.801	27485.2	0.0183964	0.962604	0.815853	13.3618	1
1527.04	29094.4	0.0189892	0.942068	0.928635	17.2621	2
886.486	27162.6	0.0254706	0.515039	0.82784	36.1559	1
1189.44	25708.3	0.0119261	0.585424	0.638759	10.1137	2
797.002	24983.1	0.0464679	0.906896	0.757438	28.7401	1
437.945	26730.9	0.0248534	0.601164	0.791283	15.0234	3
554.284	27686	0.0195812	0.969924	0.838695	7.10725	3
1721.49	21650.6	0.00933101	0.645794	0.232584	31.2633	3
420.561	21803.1	0.0460945	0.574136	0.473648	19.3838	1
1371.45	29072.6	0.00741984	0.585003	0.846721	22.5901	3
466.343	19805.2	0.0312122	0.584702	0.124504	16.8864	3
319.683	6487.63	0.0487598	0.574683	0.787666	4.38147	2
5674.5	23978.5	0.0125424	0.540761	0.503953	29.7833	2
491.824	25870.6	0.0324613	0.934905	0.806764	8.25501	1
1459.09	21477.2	0.0145609	0.886948	0.261484	18.152	1
427.612	21484	0.0179533	0.585228	0.287211	9.33448	3
872.591	21716.4	0.012546	0.984832	0.290909	5.8246	1
792.606	29917.6	0.0132269	0.675336	0.95942	4.43428	1
849.517	20876.6	0.0325528	0.934555	0.316302	16.1303	2
599.739	22352.4	0.0482305	0.706874	0.537164	27.4058	3
1279.47	20289.8	0.0289719	0.957167	0.21958	30.7326	1
2818.05	20369.5	0.0223963	0.918306	0.16209	37.8317	2
3251.65	22034.3	0.0151661	0.893178	0.336648	37.3358	3
2854.05	26276.5	0.00415836	0.505415	0.626552	8.3939	2
3449.64	30057.1	0.00760475	0.699144	0.918446	30.8503	1
279.4	11039.8	0.047397	0.512938	0.41015	7.29683	2
3191.18	20295.1	0.00844677	0.540317	0.0322996	22.5753	2
278.628	21645.5	0.0319201	0.535913	0.419201	7.05073	1
3770.42	28070	0.0183958	0.938178	0.856751	14.717	2
6782.12	21397.1	0.00483745	0.548645	0.0956237	28.7073	2
536.661	26619.8	0.0428988	0.555749	0.870287	22.4984	2
1861.82	25790.4	0.0174525	0.922991	0.683405	27.1556	1
1192.01	19870.2	0.0444823	0.861231	0.245302	35.2799	2
2126.1	23707	0.011695	0.905117	0.465961	30.8582	3
1904.47	28734.8	0.00412884	0.511765	0.791151	12.0786	1
1431.63	21508.7	0.0123679	0.895296	0.255021	10.3552	1
8062.31	24088.3	0.00233447	0.611552	0.41595	24.77	1
620.539	18989.1	0.0322216	0.617233	0.941197	3.11119	3
2240.81	21236.7	0.0249789	0.948409	0.309253	32.9874	2
6940.07	18099.8	0.0140591	0.862713	0.00576117	18.3225	1
3542.34	23689.7	0.0177152	0.91914	0.505208	37.0808	3
2503.8	23344.1	0.0217931	0.951532	0.507125	32.6077	1
1701.74	22694	0.0117454	0.786761	0.373816	26.031	3
1498.7	24301.4	0.029043	0.865181	0.624612	37.4153	1
1697	26821.9	0.0221905	0.852797	0.787573	23.4214	2
537.99	20495.2	0.0264171	0.82262	0.265809	7.68133	2
4304.18	22848.3	0.00967046	0.893711	0.381811	37.2371	1
348.08	7584.35	0.030184	0.795808	0.456431	1.70736	1
843.5	22276.2	0.00397105	0.578423	0.241077	2.53739	3
1769.9	28092.7	0.0126627	0.879985	0.822654	28.9211	3
3395.31	28977.7	0.0112896	0.832803	0.873935	32.7264	1
3591.68	25882.8	0.00945242	0.623494	0.635465	24.0638	2
593.3	27318.1	0.0334884	0.577628	0.884287	16.3928	2
977.746	25207.5	0.023973	0.634809	0.669964	16.1133	3
538.219	22055.5	0.0332358	0.690517	0.43701	21.9918	3
859.585	6113.9	0.0256054	0.874942	0.406219	1.70864	2
1559.17	24771.7	0.00820702	0.598992	0.532225	27.467	3
1393.1	24575.6	0.021019	0.984614	0.615536	12.7283	2
2760.86	22454.4	0.00565523	0.584069	0.289462	38.2974	3
642.632	18850.5	0.0496631	0.615722	0.0720011	28.0222	3
2065.14	20427.1	0.0165673	0.917372	0.123537	36.9521	3
2607.68	22742.7	0.0247413	0.955483	0.472344	37.0893	2
995.495	25170.1	0.00652348	0.514457	0.55881	15.8605	3
565.331	20078.4	0.0363447	0.63858	0.220488	25.7759	1
327.701	19347.5	0.0299862	0.669068	0.387472	6.11863	1
379.196	26900.3	0.0391087	0.516574	0.887862	14.3295	3
876.579	25656.5	0.0221364	0.749275	0.69619	20.1258	1
1399.05	23324.3	0.00861173	0.700086	0.414461	6.25147	2
976.353	19818.6	0.0445921	0.89655	0.238335	28.9425	2
2965.9	30624.2	0.00694146	0.926486	0.950398	26.0389	3
673.169	24012	0.006827	0.6475	0.459193	4.00344	3
1378.63	22882	0.0451137	0.874829	0.571742	37.4667	2
1493.21	24903.1	0.0214321	0.981821	0.632297	16.3747	2
1477.04	20685	0.0329434	0.563627	0.286415	38.0486	2
1130.24	26601.9	0.0371635	0.939386	0.83827	36.1794	1
621.004	17262.2	0.00951394	0.679482	0.168965	2.16556	3
1061.44	22648.7	0.0376469	0.815718	0.520856	33.5701	3
4071.99	30318.4	0.00713784	0.672183	0.930114	21.2534	2
677.74	28550.1	0.0374121	0.673059	0.988659	34.1959	2
814.51	20201.8	0.0416333	0.724887	0.284537	39.8534	3
513.415	25341.1	0.0298815	0.862402	0.705781	13.7582	3
696.984	20881	0.0225116	0.713356	0.237609	14.9497	1
849.643	11082.6	0.0076534	0.828619	0.57622	1.02467	1
1222.44	25815.5	0.0305063	0.721643	0.751859	27.5283	1
941.886	20094.9	0.0311671	0.780416	0.196683	26.158	3
744.867	24091.9	0.0202202	0.796256	0.654608	6.77281	1
789.298	20409.1	0.0203071	0.665394	0.157533	23.8747	3
440.055	26085	0.0469734	0.501067	0.840662	33.0806	1
2010.77	28345.7	0.018838	0.744031	0.877428	25.3302	2
465.868	23161.2	0.0343727	0.60808	0.549228	18.6	3
443.273	25777.8	0.0259991	0.628908	0.722191	11.7137	1
831.215	23028.8	0.030257	0.954942	0.522265	13.3991	3
429.626	26519.5	0.0376511	0.921633	0.835729	9.27168	1
381.27	6979.03	0.0301996	0.971163	0.283856	1.24351	3
1183.61	27356.1	0.0298419	0.969542	0.862034	19.8246	2
6258.1	24270.4	0.038488	0.815741	0.666304	10.8892	3
840.487	21718.9	0.0439342	0.734953	0.452809	27.33	2
408.217	19392.4	0.0485665	0.695509	0.528285	5.29215	3
1275.87	29253.4	0.00970116	0.688317	0.879922	21.4418	3
1416.87	21191.3	0.0162233	0.664699	0.237768	28.6354	1
510.227	27960.3	0.015737	0.606124	0.901098	4.50047	3
288.752	21218.6	0.0404354	0.790743	0.399357	5.10612	1
1659.36	19402.7	0.0272237	0.874274	0.0277914	29.0878	3
1425.96	19273.2	0.0398105	0.936872	0.0306732	26.1347	1
1232.03	25332.3	0.0123956	0.864102	0.610792	19.167	3
1386.3	20927.5	0.0371526	0.967765	0.341386	36.3136	3
852.361	19338.7	0.0375209	0.724041	0.110799	35.6473	3
5441.99	29220.8	0.00323994	0.856661	0.820811	27.6187	3
601.128	25892.8	0.0395329	0.732624	0.795321	25.4369	3
370.772	19697.1	0.0491713	0.512838	0.242946	26.3318	3
8963.83	21358.6	0.0332161	0.947006	0.00510443	37.1411	2
287.297	8798.11	0.0280284	0.625797	0.775369	1.5525	3
445.554	20821.1	0.0334598	0.820277	0.311177	8.28631	3
1151.29	21260.7	0.0289442	0.575114	0.338364	34.6513	3
1615.64	18893.2	0.0095495	0.83178	0.490388	2.14949	3
2630.17	23609.5	0.00219428	0.813682	0.3532	6.71829	3
4072.06	24997.3	0.0136913	0.606627	0.598996	31.1685	2
461.934	20168.2	0.0490995	0.87304	0.319428	14.1198	2
778.576	20294.2	0.0381101	0.856864	0.279379	27.6909	1
1628.01	18881.2	0.0468279	0.507654	0.0240716	29.246	2
1123.74	22703.5	0.0239552	0.502011	0.466358	31.3955	2
398.321	26585.4	0.0402263	0.920797	0.850471	9.80161	1
879.436	19384.8	0.0351555	0.723627	0.106489	24.707	2
3065.34	29604.6	0.0122541	0.782612	0.925823	38.863	1
567.213	18723	0.0418896	0.663358	0.0661858	10.4382	1
796.034	26232.5	0.0399397	0.703769	0.822453	38.7702	3
3647.92	20450.1	0.00657951	0.986618	0.0162732	19.8436	3
317.053	25011.6	0.0357859	0.539709	0.722388	12.7891	1
4675.94	23533.5	0.00565992	0.88682	0.402624	35.5097	3
8487.02	22976.9	0.00508948	0.870007	0.334594	24.3543	3
362.546	20272.4	0.0170983	0.523076	0.386932	4.27856	1
2970.26	19350.1	0.0298347	0.974062	0.013858	16.9887	3
336.5	21094.2	0.0482345	0.900892	0.426469	8.62206	3
405.314	25127.7	0.0483407	0.84904	0.783029	15.5959	1
293.813	23887.5	0.0405381	0.704342	0.78444	7.5876	1
573.217	28183.7	0.019828	0.721584	0.867929	12.0154	3
822.179	21162.5	0.0147448	0.502955	0.22734	18.188	1
641.655	22642.1	0.0413826	0.930359	0.531515	18.9599	1
459.372	26929.6	0.0322541	0.593329	0.842167	18.0348	1
832.323	19900.6	0.0326185	0.625381	0.16311	32.8582	1
2609.35	5678.55	0.0410811	0.94151	0.0167177	3.73071	2
1817.96	25755	0.010944	0.65714	0.644084	13.0311	2
724.507	22328.9	0.0288007	0.66763	0.444205	24.6202	1
280.115	9383.57	0.0412698	0.81921	0.409185	2.85317	1
461.343	23306.8	0.0339485	0.543008	0.561953	21.4839	1
2027.84	20480.6	0.0161342	0.903522	0.136898	39.5707	3
1077.07	21103.9	0.0145809	0.583431	0.193124	27.4774	3
896.278	19609	0.0471133	0.960387	0.227816	27.3685	2
448.465	16808.9	0.0288162	0.940107	0.808936	4.50729	1
1523	22312.5	0.0202708	0.7244	0.39594	30.7719	1
381.274	14651.7	0.0329305	0.968689	0.443807	3.01416	3
4721.97	28196.9	0.00713588	0.804873	0.792047	33.431	1
988.604	22166.4	0.0236332	0.749762	0.41048	15.3127	2
1413.84	24480.3	0.0246393	0.91272	0.614177	20.5373	2
685.377	24741	0.019526	0.967424	0.616223	11.7283	3
670.925	29206.7	0.0216688	0.864935	0.955084	9.69945	2
763.229	21662.7	0.0174122	0.973149	0.315499	7.86255	1
1035.24	19101.3	0.0435137	0.560551	0.0349597	26.6227	3
538.273	25470.6	0.034635	0.658891	0.84433	13.8397	2
467.999	20212.7	0.0439123	0.913297	0.294341	15.3395	3
525.947	21343.7	0.0411539	0.931602	0.405936	14.6427	3
5250.96	21453.6	0.00490856	0.833219	0.0375576	23.6618	1
549.399	23356	0.0455125	0.548941	0.613322	38.0129	3
5694.61	28199.6	0.00865715	0.914473	0.798856	28.5484	1
524.281	21200.9	0.0407731	0.999705	0.38971	13.9131	1
3502.61	19779	0.0340888	0.65641	0.0110174	29.9441	3
722.098	13795.2	0.0167827	0.894241	0.610583	3.2945	2
699.91	25103.3	0.0315685	0.696339	0.697158	19.2635	2
497.202	25741.4	0.0365263	0.662879	0.774283	22.4938	3
3491.62	23719.4	0.0143186	0.800088	0.49263	27.3162	2
495.244	19620.8	0.0363892	0.686323	0.128029	20.1498	3
903.75	20538.1	0.0204033	0.53839	0.179775	27.5841	1
1031.23	20965.9	0.0164565	0.662969	0.218825	9.14634	2
892.448	25142.6	0.0319137	0.953207	0.704254	23.1899	1
524.625	27055	0.0362027	0.804388	0.86977	16.5567	1
588.886	19921.6	0.0270469	0.974831	0.107797	10.3331	3
307.533	15301.7	0.0387228	0.619732	0.321003	7.71147	2
733.564	26535.2	0.0475678	0.919739	0.876286	26.721	3
1054.95	19867.6	0.0243085	0.642679	0.102763	23.1211	2
1206.71	25113.2	0.0119464	0.886433	0.597515	8.20125	3
245.186	13742.3	0.0393084	0.563488	0.298574	3.81925	3
15520	23829.6	0.0145305	0.789083	0.49901	15.5336	2
1694.85	22905.3	0.0308888	0.789015	0.510352	35.9046	3
758.291	27158.8	0.0115684	0.862835	0.772126	5.07198	1
1341.74	20044.6	0.0398658	0.814793	0.247232	36.5185	3
7405.8	27917.7	0.049567	0.780096	0.995252	23.8915	3
905.135	25033	0.0284415	0.638794	0.681262	33.8536	3
545.499	23414.4	0.025795	0.703386	0.538463	12.6324	3
1045.33	22107.2	0.0217934	0.618605	0.387019	31.4008	1
724.28	25638.7	0.0438413	0.684465	0.797717	36.8863	1
483.451	27189.9	0.0269201	0.528838	0.839488	21.218	3
2058.69	29552.9	0.0102971	0.560785	0.905392	32.0045	1
1926.63	20528	0.0108122	0.610741	0.0522723	26.5748	1
422.449	20500.9	0.0385777	0.572	0.303432	20.5723	1
383.235	20523	0.0478287	0.612974	0.775633	13.9285	2
1051.97	22850.9	0.0220661	0.994143	0.464579	10.6953	2
5013.85	21628.4	0.0115817	0.917328	0.251277	30.8636	1
2183.16	25513.1	0.0182955	0.62058	0.67131	14.7825	2
1547.57	22045.4	0.0450676	0.845881	0.493028	11.1108	3
501.728	21557.1	0.0256225	0.858713	0.424615	7.00176	1
628.106	26911.6	0.0435362	0.64029	0.886574	34.2839	1
316.056	19393.3	0.0414177	0.802307	0.18793	6.94225	3
289.601	24621.9	0.0326173	0.543916	0.673013	10.0905	3
1820.85	26901.1	0.00182676	0.748971	0.633654	1.73165	1
4317.89	21733.7	0.0144064	0.983067	0.301217	32.1885	2
2326.55	28892.8	0.0140187	0.942205	0.885169	26.9967	1
6404.9	29320.5	0.0254867	0.712528	0.993933	24.83	3
536.921	20726.7	0.0332307	0.927974	0.303476	12.382	1
696.197	27549.6	0.0421339	0.727131	0.929517	18.6514	3
406.537	19897.8	0.0488683	0.510891	0.27745	20.6404	2
477.938	20179	0.0486452	0.665303	0.311535	21.2965	2
1211.71	20012	0.0175639	0.605409	0.0399017	11.2178	2
2245.56	22807.1	0.0181258	0.930772	0.434217	22.746	2
375.368	17745.1	0.0370237	0.720945	0.785458	8.60381	2
942.434	24325.2	0.0295304	0.779243	0.625223	27.3592	1
14561.5	20833.1	0.0310699	0.756985	0.00331558	21.86	2
1230.22	27990.8	0.0202857	0.83515	0.859762	29.5357	3
2033.54	20286.1	0.0213338	0.62915	0.112999	37.2721	2
270.525	17610.9	0.0476621	0.783245	0.810366	4.75833	1
1199.28	21006.6	0.0119081	0.847319	0.148941	7.41691	2
4157.03	20936.2	0.00751123	0.805088	0.0549779	30.5075	1
921.656	19819.3	0.0240099	0.963422	0.0583534	12.0104	1
375.28	24965.1	0.0386679	0.553766	0.717161	21.6293	3
269.036	25884.2	0.0473115	0.580509	0.876075	10.6569	1
522.381	8435.19	0.0136154	0.772699	0.865836	1.0819	1
1481.32	21254.6	0.0295738	0.583445	0.335308	34.3776	2
492.246	24100.3	0.0308203	0.688803	0.65361	9.31131	1
435.381	20023.7	0.02747	0.527014	0.157745	18.1852	3
7322.24	27128.6	0.00588487	0.943805	0.699436	32.1569	1
595.77	13276.9	0.012149	0.84766	0.207971	2.1511	3
452.673	22086.6	0.00959935	0.502448	0.289994	5.2886	3
398.017	20058.3	0.0311083	0.872206	0.585192	5.54133	1
470.957	9327.93	0.0487449	0.755137	0.476449	2.42826	3
750.476	18988.1	0.0420801	0.817038	0.0785707	30.3545	3
552.874	25714	0.0295311	0.785945	0.73458	16.6549	3
480.971	30326.4	0.0101389	0.525798	0.958879	8.72892	2
1094.88	24663.5	0.0088504	0.819305	0.541675	7.71685	1
1642.67	21031.6	0.0215582	0.716645	0.252711	26.4015	1
2006.82	30289.6	0.00932315	0.688146	0.944834	21.6691	1
660.959	20414.7	0.0320369	0.51839	0.25667	28.4437	1
815.946	19416.2	0.0427377	0.715376	0.163774	36.4236	1
1184.53	25894.5	0.00567017	0.563305	0.607862	7.48739	1
1033.08	29002.7	0.0238342	0.610042	0.950848	26.5058	1
1274.03	21768.6	0.0304992	0.632821	0.402629	10.0344	2
859.269	20173.7	0.019947	0.523202	0.117188	36.0912	3
610.393	27490.7	0.022161	0.534316	0.835651	26.6019	3
197.332	14942.2	0.0480853	0.524904	0.671581	5.03676	1
2360.23	21418.5	0.023824	0.815469	0.328944	37.1445	2
391.376	4250.73	0.025584	0.555247	0.811401	1.39725	2
502.759	22047.6	0.0489684	0.505588	0.510539	16.0677	3
805.738	26775	0.0172793	0.501962	0.767674	9.344	2
1053.78	29927.2	0.00893298	0.596735	0.921622	10.989	1
1138.5	19807.6	0.022163	0.523118	0.0394046	26.9961	1
776.502	20953.4	0.0384581	0.897174	0.356815	19.3166	2
1580.7	25163.9	0.0209986	0.700909	0.652786	24.0465	2
774.665	20200.8	0.0237031	0.543308	0.15914	27.1306	1
564.496	19215.5	0.0450629	0.500939	0.0902149	30.5055	3
1182.11	21176.1	0.017455	0.599834	0.235912	38.7206	3
636.726	24520.6	0.0472465	0.715795	0.720001	34.0682	3
670.33	20643.2	0.0297355	0.806277	0.259543	14.8891	1
515.006	18411.8	0.0104329	0.847869	0.942591	2.57701	2
14764.5	31193.4	0.00417248	0.811693	0.958134	37.1409	2
611.787	20517.9	0.0211048	0.720622	0.186129	12.0775	1
1973.69	21046.9	0.0100779	0.774407	0.167481	5.88856	1
1117.71	20979.2	0.00913817	0.783716	0.0902205	6.22621	1
1570.67	26831.6	0.00694079	0.572385	0.687509	25.7512	3
1175.71	29375.2	0.0233717	0.601982	0.967734	25.4354	1
1325.65	25516.5	0.0217099	0.833359	0.684269	26.8627	1
1385.41	29592.9	0.0200195	0.69903	0.970197	21.0982	1
981.976	21956.8	0.0154442	0.721642	0.326728	6.56152	1
402.988	8512.92	0.0409584	0.927356	0.584029	4.79966	2
1357.05	20671.7	0.0206195	0.917628	0.197394	15.8809	1
519.46	27280.5	0.0411185	0.737476	0.90912	17.7481	1
2485.83	22829.8	0.0286625	0.620175	0.49232	34.6285	2
780.701	9140.32	0.0418668	0.539762	0.0402793	4.95699	1
288.205	11088.3	0.0357664	0.697189	0.206759	2.91823	3
1840.56	19597.3	0.032886	0.983469	0.131204	36.0854	2
1807.67	22186.3	0.0397146	0.965589	0.487269	38.5823	2
448.226	11214.3	0.0486379	0.56649	0.0743464	5.53143	3
618.826	19370.9	0.0418534	0.617435	0.149519	33.0871	1
268.569	12886.5	0.0318829	0.621617	0.232609	4.52304	1
1934.22	24935.5	0.0231527	0.780789	0.642892	31.0906	2
967.332	21004.1	0.0160022	0.793601	0.194238	8.18518	2
528.497	24647.6	0.04621	0.658751	0.727822	20.5202	2
330.69	7777.25	0.048336	0.561024	0.55747	5.04517	2
571.932	18788.9	0.0146695	0.614607	0.321907	2.79474	3
5570.11	26455.9	0.00338545	0.92098	0.621042	15.1023	1
1612.45	26801.2	0.0148592	0.640844	0.748577	28.8899	3
307.831	16863.4	0.0412894	0.574076	0.743226	9.36072	2
717.433	8954.96	0.0191988	0.788148	0.0631874	2.16319	1
702.373	15891.1	0.0300436	0.535895	0.652306	5.95386	2
1938.46	25700	0.0220845	0.986187	0.704116	23.0426	2
689.809	25940.7	0.0224421	0.690674	0.726607	22.002	3
528.632	16293.1	0.0240723	0.8411	0.896066	5.66868	2
1785.45	23692.8	0.0216472	0.943043	0.537324	21.3788	2
1000.5	22100.6	0.0456184	0.833456	0.514623	21.5031	2
419.873	18511.1	0.0234368	0.807606	0.980276	6.47824	2
630.234	21441.7	0.0226039	0.581855	0.316146	13.6267	2
1187.56	28079.9	0.004808	0.693952	0.765279	4.69442	1
357.825	9033.27	0.022431	0.712556	0.362195	1.63949	3
487.098	15740.8	0.0349535	0.978836	0.77441	7.86659	2
360.237	13912.5	0.0343053	0.92826	0.837426	3.94529	1
334.939	28044.4	0.0347175	0.571223	0.933848	20.935	2
1858.36	28119.5	0.0218674	0.706112	0.880876	31.3862	2
600.914	20750.2	0.0358757	0.628376	0.312076	25.6458	3
1226.71	25562	0.0146663	0.514127	0.654977	25.3301	1
1158.34	21278.2	0.02921	0.97303	0.341074	18.6332	2
905.054	25800.8	0.0119649	0.55936	0.646723	13.3877	1
1937.18	23985.1	0.0434928	0.999473	0.664197	25.5695	3
1927.84	20063.4	0.0134909	0.769432	0.0399802	14.6458	2
473.588	19479.3	0.0389333	0.863658	0.142605	8.64927	2
4843.25	30432	0.00293229	0.62897	0.891155	34.0974	3
1570.76	28855.9	0.0167262	0.803982	0.897815	25.7779	1
1723.73	25965.5	0.0293225	0.870157	0.761529	31.8126	2
5336.5	26550.6	0.0018726	0.532719	0.606361	29.8578	3
4306.53	30288.2	0.0146054	0.501949	0.995402	22.8782	1
532.724	23349.4	0.0495448	0.704	0.633586	28.5317	3
2406.32	27997.1	0.0128714	0.713565	0.817626	34.5208	1
419.959	26131.8	0.0457755	0.742868	0.88674	8.01325	3
529.445	24512.5	0.0155045	0.629182	0.574503	7.4127	1
797.303	20428.9	0.0201145	0.794987	0.152808	19.7331	3
669.432	26838.9	0.00711813	0.630994	0.687695	5.94428	3
5924.72	26977	0.00440178	0.861463	0.678649	13.3637	2
1089.15	23512.7	0.0244399	0.723087	0.533241	29.9336	1
217.568	11969.1	0.0238633	0.689013	0.951853	4.07223	2
269.282	27622.9	0.0340654	0.704527	0.947007	13.6793	2
2063.58	21852.1	0.0197816	0.584122	0.335603	30.4665	3
2588.49	28483.4	0.0147703	0.751946	0.864108	25.6667	2
6165.03	26838.2	0.0022215	0.858876	0.632151	11.4368	1
4339.03	24358.8	0.00397175	0.606812	0.461911	8.93007	2
651.23	21189.6	0.0267771	0.533802	0.31194	27.3662	3
1248.54	27223.6	0.0142024	0.547244	0.769041	39.7287	3
1329.43	27364.8	0.00638155	0.877679	0.72077	10.9793	3
777.711	16499.6	0.00749351	0.901105	0.918778	1.34552	3
6203.45	28913.6	0.0027225	0.806854	0.789174	28.4121	3
1846.83	22842.4	0.00497476	0.540546	0.321729	12.7723	1
697.955	26843.9	0.0376554	0.581143	0.860847	38.3468	1
6900.84	29453	0.0077487	0.75193	0.998723	28.89	2
778.572	21346.4	0.036658	0.794589	0.392385	30.038	3
1190.48	23591.5	0.0340515	0.917032	0.587593	35.7633	1
884.237	27215	0.0390386	0.768858	0.894406	37.7202	3
1336.77	19833.2	0.0307197	0.748986	0.137305	30.7858	2
5153.05	21875.5	0.00253039	0.506546	0.163629	21.5812	1
737.845	24330.9	0.0461296	0.759065	0.69703	26.4202	2
618.913	25942	0.0321495	0.632183	0.774123	25.2159	1
545.314	19454.9	0.0432981	0.584505	0.178034	31.5043	1
2373.92	24768.7	0.0300739	0.693424	0.662244	24.8625	2
1388.87	23163.2	0.0177063	0.533597	0.464489	39.6225	1
407.3	21189.4	0.0398412	0.841326	0.458845	5.46002	3
2018.31	24889.7	0.0141295	0.784014	0.586255	29.5132	1
578.608	24972.7	0.0494046	0.668577	0.765071	34.168	1
249.728	6158.27	0.0396266	0.644467	0.699152	1.43906	1
684.502	25089.8	0.0193826	0.774246	0.640882	15.8581	3
6140.91	20770.8	0.0375572	0.878647	0.333872	37.8697	1
592.751	29299.7	0.00735504	0.543577	0.864993	5.90852	3
913.88	20552.1	0.0408196	0.836762	0.317274	34.6025	3
238.183	25343	0.0426901	0.518733	0.829479	7.85752	1
4469.71	22222.4	0.0160128	0.971848	0.358973	39.5351	2
443.437	19284.6	0.0391028	0.521395	0.0966778	16.8186	3
704.242	24957.5	0.0429287	0.915145	0.734815	25.393	1
259.597	6762.56	0.0449522	0.767916	0.217092	2.51512	1
4139.11	25933.7	0.00127569	0.668635	0.547456	2.84711	2
315.06	19403	0.0485703	0.806193	0.223029	9.4413	3
3859.98	28229	0.0105694	0.935025	0.81766	31.0997	1
244.841	22173.2	0.0323046	0.524113	0.616052	4.65477	3
634.161	22720	0.0426754	0.609323	0.544191	34.4271	3
1629.22	21913.5	0.0395155	0.997015	0.464243	38.2253	2
673.983	20896	0.032879	0.703667	0.307617	24.3475	1
1533.08	29692.7	0.014583	0.625866	0.945115	36.5117	3
793.917	23140.5	0.0162735	0.567338	0.459089	10.6988	2
383.235	15080.2	0.0211286	0.662994	0.152514	3.62298	1
996.523	24494	0.0218724	0.575729	0.608121	30.315	1
1197.85	22390.7	0.0292158	0.601584	0.460318	30.0213	2
11783.8	22867.8	0.0302467	0.933289	0.498648	37.9429	2
2169.86	22711.9	0.0188197	0.884808	0.435557	37.5142	1
670.156	21397.9	0.0174736	0.748607	0.269032	14.3201	3
469.736	24716	0.0223293	0.514919	0.629366	19.7383	3
1053	28523.8	0.0131361	0.733752	0.853436	20.6158	3
2376.88	20492.7	0.0151971	0.73001	0.084907	25.8405	2
688.072	26270.4	0.0255763	0.577132	0.763019	27.5454	3
246.789	9972.77	0.0471712	0.555383	0.854247	1.99674	3
3766.91	26773.6	0.0146976	0.692074	0.747808	20.024	2
674.358	26667.4	0.0272297	0.698974	0.800015	22.2515	3
1592.38	25906.1	0.0298749	0.956513	0.756562	37.5211	1
483.269	20633.1	0.0156932	0.716702	0.121527	5.04331	3
730.3	22327.3	0.0472404	0.754482	0.527676	18.9149	2
2439.19	25366.4	0.020792	0.783819	0.672237	27.2342	2
6373.28	30320.9	0.0144416	0.583388	0.996477	18.0004	1
2715.4	28270.6	0.01201	0.560638	0.827863	29.096	2
1142.09	26562.6	0.0141907	0.712867	0.722891	25.8738	3
1827.93	21203.5	0.0123641	0.738677	0.177163	24.355	1
424.171	25612	0.0232	0.915253	0.708596	6.08436	3
996.178	19627.8	0.0440468	0.819168	0.204839	31.3184	2
3300.68	20192.7	0.0180204	0.700381	0.0257213	38.3549	2
428.298	19151	0.0440218	0.784323	0.120391	14.01	1
2643.43	30767.3	0.00827858	0.9896	0.967081	20.2728	3
13462.6	16526.9	0.0302746	0.620391	0.00263024	33.1059	2
1734.61	27478.4	0.0138603	0.821127	0.789357	33.0664	3
2702.69	22803.9	0.0163465	0.975685	0.42825	26.2279	3
3934.75	26421.8	0.0103714	0.928151	0.683748	21.5283	2
722.295	23387.1	0.0242509	0.64257	0.52667	17.8237	3
545.493	20064.5	0.0313812	0.610025	0.174032	19.5205	1
669.734	10889.1	0.0184645	0.620169	0.0684144	2.28648	2
10536.7	30623.1	0.0011218	0.563706	0.872384	16.7859	1
3030.37	23192.6	0.0236397	0.501945	0.501989	21.0109	3
2603.11	21366.2	0.00466885	0.701087	0.0493061	23.036	3
332.685	10485.8	0.0408613	0.977138	0.704467	3.64482	1
808.662	18564.4	0.0469545	0.634664	0.0502269	24.915	3
6231.66	21439.2	0.0051761	0.724434	0.122834	35.4223	1
[truncated: 85,000 more rows]
